# Supplementary material for: Nanoparticles exhibiting virus-mimic surface topology for enhanced oral delivery
Source: Nat Commun. 2023 Nov 24;14:7694. doi: 10.1038/s41467-023-43465-y (PMC10673925; doi:10.1038/s41467-023-43465-y)
Supplement: Supplementary file 4 — Source data files [file 41467_2023_43465_MOESM4_ESM.xlsx]

## Sheet: Figure 1b
	Wavenumber	Transimttance
	nm	%
		SSN	MSN	VSN	AVSN	CVSN
	3996.39	1.00013	1.00971	1.00042	1.00891	1.001
	3994.46	1.00008	1.00933	1.00027	1.00854	1.00065
	3992.53	1.00003	1.00896	1.00012	1.00818	1.0003
	3990.6	1	1.00862	1	1.00785	1
	3988.67	0.99967	1.00812	0.99971	1.0072	0.99953
	3986.74	0.99837	1.00656	0.99835	1.0056	0.99804
	3984.81	0.9971	1.00493	0.99693	1.00403	0.99649
	3982.88	0.99586	1.00332	0.99554	1.00248	0.99494
	3980.96	0.99474	1.00181	0.99424	1.00112	0.9935
	3979.03	0.99455	1.00158	0.99405	1.001	0.99327
	3977.1	0.99446	1.00156	0.99404	1.00101	0.99325
	3975.17	0.9943	1.00147	0.99397	1.00095	0.99315
	3973.24	0.99412	1.00137	0.99387	1.00088	0.99305
	3971.31	0.99391	1.00127	0.99377	1.00079	0.99296
	3969.38	0.99372	1.00116	0.99367	1.00068	0.99288
	3967.45	0.99356	1.00106	0.9936	1.00059	0.99281
	3965.53	0.99346	1.00099	0.99354	1.00056	0.99275
	3963.6	0.99335	1.00094	0.99346	1.00056	0.99268
	3961.67	0.99319	1.00088	0.99336	1.00054	0.9926
	3959.74	0.99302	1.00078	0.99323	1.00053	0.99251
	3957.81	0.99285	1.00069	0.9931	1.00055	0.99239
	3955.88	0.99264	1.0006	0.99298	1.00053	0.99226
	3953.95	0.99236	1.00053	0.9929	1.00042	0.99214
	3952.02	0.99205	1.00044	0.99286	1.00024	0.99203
	3950.1	0.99182	1.00036	0.99286	1.0001	0.99195
	3948.17	0.99168	1.00029	0.99283	1.00008	0.99185
	3946.24	0.99156	1.00021	0.99275	1.0001	0.99173
	3944.31	0.99133	1.00011	0.9926	1.00007	0.9916
	3942.38	0.99107	1	0.99243	1	0.99151
	3940.45	0.99083	0.9999	0.99229	0.99993	0.99145
	3938.52	0.99063	0.99983	0.99219	0.99986	0.99141
	3936.59	0.99047	0.99977	0.99215	0.99981	0.9914
	3934.67	0.99039	0.99972	0.99212	0.99985	0.9914
	3932.74	0.99032	0.9997	0.99208	0.99994	0.99138
	3930.81	0.99016	0.99967	0.99198	0.99997	0.99133
	3928.88	0.98989	0.99961	0.99187	0.99993	0.99128
	3926.95	0.98952	0.99952	0.99177	0.99977	0.99124
	3925.02	0.98907	0.99941	0.99171	0.99946	0.99123
	3923.09	0.98867	0.99925	0.9917	0.9991	0.99127
	3921.16	0.98852	0.99907	0.99167	0.99897	0.99133
	3919.24	0.98866	0.99892	0.99154	0.99921	0.99135
	3917.31	0.98889	0.99885	0.99128	0.99972	0.99128
	3915.38	0.98897	0.99884	0.99092	1.00023	0.99115
	3913.45	0.98875	0.99888	0.99063	1.00046	0.99101
	3911.52	0.98829	0.99893	0.99051	1.00034	0.99092
	3909.59	0.98783	0.999	0.99062	1.00004	0.99086
	3907.66	0.98752	0.99909	0.9909	0.99976	0.99081
	3905.73	0.98728	0.99922	0.99121	0.99952	0.99075
	3903.81	0.98705	0.99929	0.99141	0.99936	0.99071
	3901.88	0.9868	0.99928	0.99135	0.99934	0.99066
	3899.95	0.98644	0.99919	0.99107	0.99936	0.99061
	3898.02	0.98597	0.999	0.99064	0.99934	0.9906
	3896.09	0.98552	0.99874	0.99023	0.99926	0.99059
	3894.16	0.98512	0.99848	0.98998	0.99904	0.99058
	3892.23	0.98483	0.99822	0.98989	0.99874	0.99059
	3890.3	0.98478	0.99802	0.98995	0.99857	0.99059
	3888.38	0.98494	0.99793	0.99002	0.99867	0.99054
	3886.45	0.98513	0.99793	0.98999	0.99902	0.99045
	3884.52	0.98511	0.99797	0.98983	0.99937	0.99034
	3882.59	0.98475	0.99797	0.98957	0.99947	0.99025
	3880.66	0.98426	0.99787	0.98929	0.99943	0.99019
	3878.73	0.98393	0.99777	0.98907	0.99948	0.99009
	3876.8	0.98363	0.99775	0.98899	0.99946	0.98997
	3874.87	0.98308	0.99775	0.98907	0.99906	0.98992
	3872.95	0.98248	0.99762	0.98921	0.99851	0.98997
	3871.02	0.98239	0.9974	0.98921	0.99851	0.98997
	3869.09	0.98282	0.99732	0.98899	0.99926	0.98984
	3867.16	0.98318	0.99744	0.98869	1.00019	0.98961
	3865.23	0.98295	0.99761	0.98841	1.00064	0.98941
	3863.3	0.98209	0.99769	0.9883	1.0003	0.98931
	3861.37	0.9811	0.99767	0.98851	0.9994	0.98931
	3859.44	0.98044	0.99763	0.98905	0.99838	0.98931
	3857.52	0.98022	0.99764	0.98977	0.99761	0.98932
	3855.59	0.98029	0.99765	0.99029	0.9973	0.9893
	3853.66	0.98037	0.99761	0.99032	0.99744	0.98924
	3851.73	0.98023	0.99745	0.98982	0.99783	0.98916
	3849.8	0.97984	0.99719	0.98898	0.99826	0.98906
	3847.87	0.97922	0.99692	0.98812	0.99846	0.98896
	3845.94	0.97844	0.99667	0.9876	0.99818	0.98892
	3844.01	0.97773	0.99642	0.98754	0.99749	0.98895
	3842.09	0.97748	0.99619	0.98786	0.99685	0.98896
	3840.16	0.97779	0.99606	0.98827	0.99677	0.9889
	3838.23	0.97832	0.99614	0.98858	0.9972	0.98875
	3836.3	0.97842	0.9963	0.98863	0.99764	0.98863
	3834.37	0.97789	0.9963	0.98834	0.99777	0.98858
	3832.44	0.97722	0.99607	0.9878	0.99779	0.98855
	3830.51	0.97675	0.99581	0.98728	0.99784	0.98845
	3828.58	0.97634	0.99565	0.98704	0.99769	0.98834
	3826.66	0.9759	0.99554	0.98715	0.99725	0.98828
	3824.73	0.97566	0.99545	0.9875	0.99684	0.98821
	3822.8	0.97563	0.99547	0.98792	0.99662	0.98809
	3820.87	0.97548	0.99555	0.98828	0.99642	0.98798
	3818.94	0.97517	0.99551	0.9884	0.99624	0.9879
	3817.01	0.97484	0.99535	0.98816	0.99628	0.98779
	3815.08	0.97442	0.99516	0.98771	0.99638	0.98766
	3813.15	0.97388	0.99495	0.98732	0.9963	0.98757
	3811.23	0.9733	0.99473	0.9871	0.99601	0.9875
	3809.3	0.97284	0.99455	0.98716	0.99559	0.98742
	3807.37	0.97255	0.99444	0.98745	0.99518	0.98733
	3805.44	0.97227	0.99441	0.98786	0.99475	0.98721
	3803.51	0.97189	0.99434	0.9882	0.99431	0.98711
	3801.58	0.97144	0.99417	0.98829	0.99396	0.987
	3799.65	0.97083	0.99388	0.98809	0.99361	0.98689
	3797.72	0.97005	0.99339	0.98763	0.99314	0.98682
	3795.8	0.96943	0.99271	0.987	0.99282	0.98674
	3793.87	0.96919	0.99205	0.98639	0.99278	0.98657
	3791.94	0.96907	0.99153	0.98595	0.99281	0.98636
	3790.01	0.96887	0.99112	0.98574	0.99268	0.98618
	3788.08	0.96874	0.99076	0.9857	0.99256	0.98601
	3786.15	0.96873	0.99052	0.98572	0.99262	0.98579
	3784.22	0.96864	0.9904	0.98576	0.99274	0.98558
	3782.29	0.96832	0.9903	0.98575	0.9928	0.98541
	3780.37	0.96777	0.99013	0.98561	0.99274	0.98527
	3778.44	0.96703	0.98986	0.98536	0.99251	0.98516
	3776.51	0.96627	0.98947	0.98506	0.99222	0.98507
	3774.58	0.96561	0.98902	0.98476	0.99197	0.98495
	3772.65	0.96496	0.98855	0.98445	0.99169	0.98483
	3770.72	0.96425	0.98799	0.98408	0.99138	0.98473
	3768.79	0.96365	0.98731	0.98355	0.99127	0.98463
	3766.86	0.96331	0.9867	0.98287	0.99158	0.98446
	3764.94	0.96303	0.98626	0.98213	0.99209	0.98421
	3763.01	0.96252	0.98569	0.98135	0.99249	0.98399
	3761.08	0.96188	0.98455	0.98043	0.99277	0.98379
	3759.15	0.96127	0.9828	0.97949	0.9929	0.98353
	3757.22	0.96053	0.98061	0.97872	0.99265	0.98324
	3755.29	0.9595	0.97799	0.97817	0.99189	0.98298
	3753.36	0.95829	0.97506	0.97772	0.99087	0.9827
	3751.43	0.95716	0.97218	0.97729	0.98996	0.98241
	3749.51	0.95624	0.96971	0.97681	0.9894	0.98223
	3747.58	0.95507	0.96765	0.97614	0.98881	0.98192
	3745.65	0.95364	0.96619	0.97544	0.98813	0.98157
	3743.72	0.9521	0.96555	0.97494	0.98735	0.98128
	3741.79	0.95062	0.96576	0.97477	0.98648	0.98105
	3739.86	0.94949	0.96681	0.97502	0.98569	0.9808
	3737.93	0.94885	0.96862	0.97563	0.98524	0.98048
	3736	0.94837	0.97096	0.97647	0.98498	0.98011
	3734.08	0.94755	0.97333	0.97726	0.98452	0.9798
	3732.15	0.9464	0.97509	0.97776	0.98386	0.97956
	3730.22	0.94528	0.97601	0.97782	0.98334	0.97932
	3728.29	0.94423	0.97637	0.97761	0.98299	0.97902
	3726.36	0.94314	0.97638	0.97732	0.98261	0.97869
	3724.43	0.94211	0.97611	0.97703	0.9822	0.97835
	3722.5	0.94115	0.97566	0.97677	0.98177	0.97793
	3720.57	0.94009	0.97518	0.97662	0.98122	0.9774
	3718.64	0.93876	0.97474	0.9766	0.9805	0.97678
	3716.72	0.93716	0.97433	0.97669	0.97959	0.97612
	3714.79	0.93531	0.97386	0.97681	0.97846	0.97548
	3712.86	0.93327	0.97319	0.97678	0.97722	0.97481
	3710.93	0.93104	0.97222	0.97645	0.97589	0.97403
	3709	0.92855	0.97093	0.97575	0.97453	0.97313
	3707.07	0.9259	0.96935	0.97473	0.97326	0.9721
	3705.14	0.92328	0.96767	0.97353	0.97217	0.97096
	3703.21	0.92067	0.96608	0.97236	0.97107	0.96976
	3701.29	0.91794	0.96456	0.97138	0.96969	0.96858
	3699.36	0.91505	0.96302	0.97063	0.96802	0.96739
	3697.43	0.91187	0.96139	0.97002	0.96614	0.96611
	3695.5	0.9081	0.9596	0.96947	0.96389	0.96471
	3693.57	0.90373	0.95754	0.96881	0.96139	0.96323
	3691.64	0.89921	0.95526	0.96791	0.959	0.96171
	3689.71	0.89483	0.95296	0.96676	0.95691	0.96017
	3687.78	0.89045	0.95061	0.96532	0.95506	0.95862
	3685.86	0.8859	0.94821	0.96372	0.95327	0.95704
	3683.93	0.88111	0.94585	0.96222	0.95125	0.95546
	3682	0.87607	0.94351	0.96103	0.94869	0.95397
	3680.07	0.8709	0.94106	0.96021	0.94555	0.95257
	3678.14	0.86584	0.93843	0.95961	0.94213	0.95119
	3676.21	0.86096	0.93556	0.95894	0.93873	0.94975
	3674.28	0.85609	0.93241	0.95798	0.93541	0.94819
	3672.35	0.85106	0.92896	0.95656	0.93205	0.94653
	3670.43	0.84599	0.92524	0.95472	0.92854	0.94492
	3668.5	0.84139	0.92133	0.95258	0.92507	0.94349
	3666.57	0.83785	0.91745	0.95039	0.92214	0.9422
	3664.64	0.8355	0.91401	0.94839	0.92005	0.94096
	3662.71	0.83393	0.91121	0.94681	0.91855	0.93974
	3660.78	0.83242	0.90886	0.94568	0.91692	0.93853
	3658.85	0.83047	0.90654	0.94487	0.91462	0.93732
	3656.92	0.82828	0.90407	0.94422	0.9117	0.93612
	3655	0.82611	0.90145	0.94358	0.90845	0.9349
	3653.07	0.82384	0.89861	0.94276	0.90487	0.93365
	3651.14	0.82146	0.89546	0.94161	0.90102	0.93249
	3649.21	0.81925	0.89209	0.94008	0.89722	0.93143
	3647.28	0.81749	0.88863	0.93815	0.89388	0.93044
	3645.35	0.81639	0.88531	0.936	0.89133	0.92944
	3643.42	0.81581	0.88246	0.93394	0.88949	0.92843
	3641.49	0.81528	0.88009	0.93223	0.88776	0.92748
	3639.57	0.81454	0.87793	0.93094	0.88557	0.92661
	3637.64	0.8139	0.87584	0.93003	0.88317	0.92577
	3635.71	0.81367	0.87394	0.92937	0.88104	0.92478
	3633.78	0.81354	0.87227	0.92886	0.879	0.9236
	3631.85	0.81296	0.87059	0.92825	0.87655	0.92233
	3629.92	0.81188	0.86873	0.92736	0.87368	0.92109
	3627.99	0.81064	0.86675	0.92616	0.87076	0.91992
	3626.06	0.80954	0.86476	0.92474	0.86807	0.91878
	3624.14	0.8086	0.86286	0.92328	0.86561	0.91765
	3622.21	0.80772	0.86108	0.92193	0.86319	0.91651
	3620.28	0.80683	0.85938	0.92077	0.86064	0.91539
	3618.35	0.80603	0.85769	0.91975	0.85807	0.91428
	3616.42	0.80546	0.85605	0.91878	0.85572	0.9131
	3614.49	0.80502	0.85448	0.91779	0.85356	0.91179
	3612.56	0.80436	0.85292	0.91668	0.85122	0.9104
	3610.63	0.80335	0.85124	0.91543	0.84856	0.90901
	3608.71	0.80221	0.84946	0.91408	0.84584	0.90769
	3606.78	0.80124	0.84765	0.91266	0.84334	0.90639
	3604.85	0.8005	0.84588	0.91124	0.84111	0.90502
	3602.92	0.7998	0.84419	0.90985	0.83896	0.90358
	3600.99	0.79893	0.84257	0.90854	0.83669	0.90213
	3599.06	0.7979	0.84098	0.90734	0.83427	0.9007
	3597.13	0.79683	0.83941	0.90623	0.83174	0.89926
	3595.2	0.79578	0.83784	0.90519	0.82917	0.89778
	3593.28	0.79469	0.83624	0.90414	0.82651	0.89624
	3591.35	0.79348	0.83457	0.90303	0.82371	0.89468
	3589.42	0.79217	0.8328	0.90184	0.82083	0.89316
	3587.49	0.7909	0.83093	0.90053	0.81802	0.89169
	3585.56	0.78978	0.82899	0.89911	0.81541	0.89023
	3583.63	0.78885	0.82706	0.89762	0.81311	0.88874
	3581.7	0.78801	0.82521	0.89611	0.81106	0.88724
	3579.77	0.78707	0.82346	0.89465	0.80903	0.88574
	3577.85	0.78595	0.82175	0.89331	0.80685	0.88429
	3575.92	0.78478	0.82006	0.89211	0.80455	0.88288
	3573.99	0.78366	0.81842	0.89106	0.80224	0.88144
	3572.06	0.78245	0.81679	0.89005	0.79981	0.87994
	3570.13	0.78103	0.81508	0.88902	0.79714	0.87839
	3568.2	0.77947	0.81329	0.88792	0.79439	0.87685
	3566.27	0.77792	0.81144	0.88674	0.79172	0.87533
	3564.34	0.77638	0.80954	0.88543	0.78916	0.87381
	3562.42	0.77495	0.80765	0.88408	0.78682	0.87238
	3560.49	0.77357	0.8058	0.88274	0.78459	0.87099
	3558.56	0.7722	0.80402	0.8815	0.78238	0.8696
	3556.63	0.77089	0.80231	0.88043	0.78016	0.86823
	3554.7	0.76969	0.80064	0.87951	0.77803	0.86684
	3552.77	0.76856	0.79901	0.87864	0.77596	0.86538
	3550.84	0.76724	0.79733	0.8777	0.77379	0.86383
	3548.91	0.76567	0.79556	0.87666	0.77142	0.86224
	3546.99	0.76398	0.7937	0.87556	0.76897	0.86068
	3545.06	0.76232	0.7918	0.87439	0.76658	0.85915
	3543.13	0.76072	0.7899	0.87317	0.76427	0.85767
	3541.2	0.75916	0.78799	0.87191	0.76203	0.85623
	3539.27	0.75765	0.78609	0.87067	0.75985	0.85482
	3537.34	0.75613	0.78421	0.86947	0.7577	0.85341
	3535.41	0.75458	0.78235	0.86832	0.75551	0.85198
	3533.48	0.75301	0.78051	0.86722	0.75331	0.85054
	3531.56	0.75144	0.77867	0.86612	0.75111	0.84908
	3529.63	0.74983	0.77684	0.86501	0.74884	0.84757
	3527.7	0.74817	0.77499	0.86391	0.74652	0.84602
	3525.77	0.74653	0.77313	0.86282	0.74421	0.84449
	3523.84	0.74493	0.77127	0.8617	0.74197	0.84298
	3521.91	0.74337	0.76942	0.86054	0.73979	0.84151
	3519.98	0.74185	0.76756	0.85937	0.73764	0.84004
	3518.05	0.74038	0.76574	0.85823	0.73553	0.83859
	3516.13	0.73897	0.76398	0.85716	0.73346	0.83715
	3514.2	0.7376	0.76226	0.85614	0.73139	0.83574
	3512.27	0.73624	0.76058	0.85514	0.72932	0.83431
	3510.34	0.73488	0.75892	0.85417	0.72725	0.83288
	3508.41	0.73352	0.75729	0.85323	0.72517	0.83142
	3506.48	0.73214	0.75566	0.8523	0.72309	0.82996
	3504.55	0.73076	0.75404	0.85135	0.72103	0.8285
	3502.62	0.72941	0.75244	0.85039	0.71902	0.82708
	3500.7	0.7281	0.75086	0.84943	0.71706	0.82568
	3498.77	0.72686	0.74931	0.84852	0.71515	0.8243
	3496.84	0.7257	0.74781	0.84763	0.7133	0.82295
	3494.91	0.72457	0.74634	0.84677	0.71151	0.82162
	3492.98	0.72343	0.7449	0.84592	0.70972	0.8203
	3491.05	0.72231	0.74347	0.84509	0.70795	0.81899
	3489.12	0.72123	0.74207	0.84428	0.70621	0.8177
	3487.19	0.72015	0.7407	0.84347	0.7045	0.8164
	3485.27	0.71906	0.73935	0.84265	0.70276	0.81509
	3483.34	0.718	0.73804	0.84187	0.70106	0.81376
	3481.41	0.717	0.7368	0.84112	0.69941	0.81241
	3479.48	0.71605	0.73559	0.84041	0.69781	0.81103
	3477.55	0.71513	0.7344	0.83968	0.69625	0.80965
	3475.62	0.71423	0.7332	0.83894	0.69471	0.80826
	3473.69	0.71336	0.73201	0.83819	0.69322	0.80686
	3471.76	0.71251	0.73084	0.83747	0.69174	0.80544
	3469.84	0.71167	0.72968	0.83676	0.69029	0.80403
	3467.91	0.71084	0.72854	0.83605	0.68888	0.80262
	3465.98	0.71001	0.7274	0.83532	0.68749	0.80123
	3464.05	0.70919	0.72629	0.8346	0.68616	0.79984
	3462.12	0.70841	0.72521	0.83389	0.68489	0.79845
	3460.19	0.70765	0.72417	0.83318	0.68368	0.79707
	3458.26	0.7069	0.72315	0.83247	0.68252	0.79572
	3456.33	0.70615	0.72217	0.83177	0.6814	0.79439
	3454.41	0.70544	0.72124	0.83112	0.68033	0.79306
	3452.48	0.7048	0.72041	0.83058	0.6793	0.79173
	3450.55	0.70424	0.71967	0.83014	0.67834	0.79038
	3448.62	0.70375	0.71901	0.82978	0.67744	0.78903
	3446.69	0.7033	0.7184	0.82945	0.67661	0.78768
	3444.76	0.70289	0.71783	0.82916	0.67583	0.78637
	3442.83	0.70251	0.71732	0.82892	0.67512	0.7851
	3440.9	0.70216	0.71686	0.82872	0.67449	0.7839
	3438.98	0.70184	0.71643	0.82855	0.67394	0.78279
	3437.05	0.70156	0.71602	0.82841	0.67348	0.78179
	3435.12	0.70133	0.71566	0.82831	0.67311	0.78089
	3433.19	0.70112	0.71535	0.82824	0.67284	0.78008
	3431.26	0.70092	0.71508	0.82819	0.67263	0.77934
	3429.33	0.70072	0.71485	0.82816	0.67246	0.7787
	3427.4	0.70053	0.71467	0.82817	0.67236	0.77813
	3425.47	0.70038	0.71453	0.82822	0.67232	0.77761
	3423.55	0.70027	0.71447	0.82833	0.67236	0.77716
	3421.62	0.70022	0.71448	0.82852	0.67247	0.77676
	3419.69	0.70022	0.71457	0.82878	0.67266	0.77637
	3417.76	0.70027	0.71471	0.82909	0.67293	0.77601
	3415.83	0.70038	0.71493	0.82947	0.67326	0.77566
	3413.9	0.70057	0.71525	0.82995	0.67365	0.7753
	3411.97	0.70081	0.71565	0.8305	0.67408	0.77493
	3410.04	0.70108	0.71609	0.83109	0.67455	0.77456
	3408.11	0.70136	0.71656	0.83169	0.67508	0.77423
	3406.19	0.70167	0.71708	0.83233	0.67565	0.77391
	3404.26	0.702	0.71767	0.83301	0.67626	0.77358
	3402.33	0.70237	0.7183	0.83373	0.67694	0.77328
	3400.4	0.70297	0.71894	0.83445	0.67791	0.77302
	3398.47	0.70333	0.71957	0.83507	0.6787	0.77283
	3396.54	0.70342	0.72026	0.83581	0.67921	0.77263
	3394.61	0.70374	0.72099	0.83657	0.67999	0.77246
	3392.68	0.70411	0.72173	0.83735	0.68084	0.77229
	3390.76	0.70449	0.72251	0.83814	0.68174	0.77215
	3388.83	0.70488	0.72331	0.83894	0.68268	0.77205
	3386.9	0.7053	0.72416	0.83979	0.68369	0.77199
	3384.97	0.70579	0.72509	0.84072	0.68476	0.77192
	3383.04	0.70636	0.72612	0.84176	0.68589	0.77182
	3381.11	0.70699	0.72723	0.84287	0.68708	0.77168
	3379.18	0.70765	0.7284	0.84405	0.68834	0.77155
	3377.25	0.70833	0.72961	0.84528	0.68967	0.77142
	3375.33	0.70905	0.73089	0.84657	0.69107	0.7713
	3373.4	0.70981	0.73222	0.84792	0.69252	0.7712
	3371.47	0.71059	0.73357	0.84928	0.69402	0.77114
	3369.54	0.71135	0.73491	0.85064	0.69556	0.77113
	3367.61	0.71209	0.73624	0.85196	0.69712	0.77116
	3365.68	0.71284	0.73756	0.85328	0.69869	0.7712
	3363.75	0.7136	0.73888	0.85461	0.70026	0.77122
	3361.82	0.71438	0.7402	0.85594	0.70184	0.77124
	3359.9	0.71517	0.74152	0.85725	0.70343	0.7713
	3357.97	0.71595	0.74282	0.85854	0.70504	0.7714
	3356.04	0.71672	0.74411	0.85981	0.70664	0.7715
	3354.11	0.71752	0.74541	0.86109	0.70824	0.77159
	3352.18	0.71834	0.74674	0.86239	0.70983	0.77163
	3350.25	0.71918	0.74808	0.8637	0.71141	0.77164
	3348.32	0.72	0.74941	0.86498	0.71299	0.77166
	3346.39	0.72081	0.75071	0.86621	0.71455	0.77171
	3344.47	0.7216	0.75198	0.86741	0.71609	0.7718
	3342.54	0.72236	0.75323	0.86858	0.7176	0.77192
	3340.61	0.7231	0.75445	0.86969	0.71909	0.77206
	3338.68	0.72382	0.75564	0.87077	0.72054	0.77222
	3336.75	0.72454	0.7568	0.87182	0.72195	0.77238
	3334.82	0.72525	0.75796	0.87285	0.72334	0.77253
	3332.89	0.72594	0.7591	0.87387	0.72472	0.7727
	3330.96	0.72662	0.76021	0.87485	0.72608	0.77289
	3329.04	0.72726	0.76128	0.87579	0.72742	0.77311
	3327.11	0.7279	0.76232	0.8767	0.72874	0.77335
	3325.18	0.72852	0.76334	0.87757	0.73003	0.77361
	3323.25	0.72914	0.76434	0.87844	0.7313	0.77387
	3321.32	0.72977	0.76536	0.87932	0.73252	0.7741
	3319.39	0.7304	0.76638	0.8802	0.73372	0.77431
	3317.46	0.73102	0.76738	0.88109	0.73488	0.77451
	3315.53	0.73163	0.76836	0.88193	0.73601	0.77473
	3313.61	0.73222	0.76931	0.88274	0.73712	0.77498
	3311.68	0.73277	0.77022	0.88349	0.73819	0.77527
	3309.75	0.7333	0.77112	0.88421	0.73923	0.77557
	3307.82	0.73381	0.77201	0.88491	0.74027	0.77588
	3305.89	0.73431	0.77288	0.88558	0.74128	0.77619
	3303.96	0.7348	0.77373	0.88622	0.74227	0.77654
	3302.03	0.73526	0.77455	0.8868	0.74323	0.77694
	3300.1	0.73571	0.77533	0.88735	0.74419	0.77738
	3298.18	0.73614	0.77609	0.88787	0.74514	0.77789
	3296.25	0.73656	0.77684	0.88836	0.74609	0.77846
	3294.32	0.73699	0.77757	0.88884	0.74703	0.7791
	3292.39	0.73742	0.77831	0.88931	0.74797	0.77975
	3290.46	0.73786	0.77904	0.88978	0.74888	0.7804
	3288.53	0.73827	0.77978	0.89025	0.74977	0.78105
	3286.6	0.73866	0.78051	0.89071	0.75064	0.78171
	3284.67	0.73904	0.78124	0.89116	0.75148	0.78239
	3282.75	0.73942	0.78197	0.89162	0.75231	0.78308
	3280.82	0.73981	0.78272	0.89208	0.75315	0.78379
	3278.89	0.7402	0.78347	0.89256	0.75399	0.78452
	3276.96	0.74059	0.78423	0.89303	0.75482	0.78526
	3275.03	0.74097	0.78499	0.8935	0.75565	0.78601
	3273.1	0.74135	0.78573	0.89395	0.75647	0.78678
	3271.17	0.74174	0.78647	0.89438	0.7573	0.7876
	3269.24	0.74214	0.78722	0.89481	0.75815	0.78843
	3267.32	0.74254	0.78798	0.89525	0.75902	0.78929
	3265.39	0.74293	0.78876	0.89569	0.7599	0.7902
	3263.46	0.74333	0.78955	0.89613	0.7608	0.79113
	3261.53	0.74373	0.79035	0.89658	0.76171	0.79206
	3259.6	0.74415	0.79118	0.89702	0.76263	0.79297
	3257.67	0.74457	0.79203	0.89748	0.76357	0.79387
	3255.74	0.74501	0.79292	0.89797	0.76452	0.79477
	3253.81	0.74546	0.79383	0.8985	0.7655	0.79567
	3251.89	0.74594	0.79477	0.89904	0.76651	0.79658
	3249.96	0.74644	0.79572	0.8996	0.76755	0.79751
	3248.03	0.74698	0.7967	0.90018	0.76861	0.79844
	3246.1	0.74754	0.7977	0.90078	0.76968	0.79936
	3244.17	0.74811	0.79871	0.9014	0.77076	0.80028
	3242.24	0.74869	0.79974	0.90202	0.77188	0.8012
	3240.31	0.74928	0.80078	0.90264	0.773	0.80211
	3238.38	0.74987	0.80184	0.90326	0.77414	0.80302
	3236.46	0.75048	0.80294	0.9039	0.7753	0.80393
	3234.53	0.75111	0.80405	0.90454	0.77649	0.80483
	3232.6	0.75176	0.80518	0.9052	0.7777	0.80573
	3230.67	0.75243	0.80633	0.90587	0.77893	0.8066
	3228.74	0.75313	0.80752	0.90653	0.78017	0.80745
	3226.81	0.75384	0.80871	0.90719	0.78144	0.8083
	3224.88	0.75458	0.80991	0.90786	0.78271	0.80915
	3222.95	0.75533	0.81111	0.90852	0.784	0.81
	3221.03	0.75609	0.81233	0.90919	0.78529	0.81083
	3219.1	0.75688	0.81357	0.90986	0.78659	0.81164
	3217.17	0.75769	0.81483	0.91056	0.78789	0.81242
	3215.24	0.75853	0.81609	0.91127	0.7892	0.81316
	3213.31	0.75939	0.81735	0.91197	0.79052	0.81389
	3211.38	0.76025	0.81861	0.91265	0.79185	0.81462
	3209.45	0.76112	0.81988	0.91332	0.79318	0.81534
	3207.52	0.76199	0.82116	0.914	0.79452	0.81604
	3205.6	0.76288	0.82244	0.91468	0.79586	0.81672
	3203.67	0.7638	0.82374	0.91536	0.79721	0.81739
	3201.74	0.76475	0.82503	0.91604	0.79854	0.81803
	3199.81	0.76571	0.82634	0.91671	0.79987	0.81865
	3197.88	0.76666	0.82764	0.91738	0.80119	0.81924
	3195.95	0.76762	0.82895	0.91804	0.80251	0.81981
	3194.02	0.76858	0.83026	0.9187	0.80383	0.82036
	3192.09	0.76955	0.83157	0.91934	0.80515	0.82089
	3190.17	0.77054	0.83287	0.91998	0.80646	0.82139
	3188.24	0.77153	0.83418	0.92063	0.80776	0.82187
	3186.31	0.77252	0.83546	0.92128	0.80907	0.82233
	3184.38	0.77351	0.83674	0.92193	0.81038	0.82276
	3182.45	0.77452	0.83801	0.92256	0.81168	0.82318
	3180.52	0.77554	0.83929	0.92319	0.81299	0.82358
	3178.59	0.77657	0.84056	0.92381	0.81429	0.82396
	3176.66	0.77761	0.84182	0.92442	0.81558	0.82431
	3174.74	0.77863	0.84308	0.92502	0.81685	0.82465
	3172.81	0.77966	0.84431	0.92561	0.81811	0.82498
	3170.88	0.78068	0.84553	0.92618	0.81937	0.82531
	3168.95	0.78173	0.84675	0.92676	0.82062	0.82563
	3167.02	0.78279	0.84799	0.92734	0.82185	0.82594
	3165.09	0.78388	0.84923	0.92794	0.82308	0.82623
	3163.16	0.78497	0.85048	0.92853	0.82429	0.8265
	3161.23	0.78607	0.85171	0.92911	0.82549	0.82677
	3159.31	0.78716	0.85293	0.92968	0.82669	0.82704
	3157.38	0.78826	0.85413	0.93024	0.82787	0.8273
	3155.45	0.78937	0.85532	0.93079	0.82904	0.82755
	3153.52	0.79047	0.85649	0.93134	0.83019	0.82778
	3151.59	0.79156	0.85766	0.93188	0.83132	0.82799
	3149.66	0.79265	0.85882	0.93241	0.83244	0.82816
	3147.73	0.79375	0.85997	0.93291	0.83356	0.8283
	3145.8	0.79484	0.86111	0.9334	0.83468	0.82843
	3143.88	0.79592	0.86223	0.93387	0.83579	0.82856
	3141.95	0.79701	0.86334	0.93435	0.83691	0.8287
	3140.02	0.7981	0.86444	0.93484	0.83804	0.82882
	3138.09	0.7992	0.86553	0.93532	0.83917	0.82892
	3136.16	0.80033	0.86663	0.9358	0.84029	0.82898
	3134.23	0.80149	0.86772	0.93627	0.84139	0.82901
	3132.3	0.80267	0.86881	0.93675	0.84248	0.829
	3130.37	0.80386	0.8699	0.93724	0.84357	0.82896
	3128.45	0.80507	0.871	0.93774	0.84465	0.8289
	3126.52	0.80629	0.8721	0.93824	0.84572	0.82884
	3124.59	0.80755	0.87318	0.93872	0.84677	0.82877
	3122.66	0.80883	0.87424	0.93921	0.8478	0.82868
	3120.73	0.81015	0.87528	0.93969	0.84881	0.82859
	3118.8	0.81148	0.87631	0.94015	0.84984	0.82852
	3116.87	0.81284	0.87734	0.94059	0.85088	0.8285
	3114.94	0.81424	0.87839	0.94101	0.85192	0.82852
	3113.02	0.81568	0.87942	0.94144	0.85297	0.8286
	3111.09	0.81716	0.88043	0.94187	0.85402	0.82872
	3109.16	0.81864	0.88142	0.94227	0.85507	0.8289
	3107.23	0.82013	0.8824	0.94266	0.85611	0.82914
	3105.3	0.82164	0.88339	0.94306	0.85713	0.82944
	3103.37	0.8232	0.88439	0.94349	0.85814	0.82978
	3101.44	0.82481	0.88541	0.94393	0.85914	0.83016
	3099.51	0.82645	0.88643	0.94438	0.86013	0.83059
	3097.58	0.82808	0.88745	0.94481	0.86111	0.83104
	3095.66	0.8297	0.88844	0.94524	0.86208	0.83153
	3093.73	0.83131	0.88942	0.94566	0.86302	0.83203
	3091.8	0.83295	0.89038	0.94608	0.86393	0.83254
	3089.87	0.8346	0.89134	0.9465	0.86484	0.83306
	3087.94	0.83624	0.89231	0.94692	0.86577	0.83362
	3086.01	0.83786	0.89328	0.94734	0.8667	0.83423
	3084.08	0.83943	0.89423	0.94775	0.86763	0.83485
	3082.15	0.84099	0.89516	0.94814	0.86856	0.83547
	3080.23	0.84253	0.89607	0.94852	0.86948	0.83608
	3078.3	0.84405	0.89696	0.94889	0.87039	0.83669
	3076.37	0.84554	0.89785	0.94927	0.87131	0.83731
	3074.44	0.84701	0.89874	0.94966	0.87222	0.83795
	3072.51	0.84847	0.89962	0.95005	0.87314	0.83859
	3070.58	0.8499	0.90049	0.95041	0.87405	0.83923
	3068.65	0.85131	0.90136	0.95077	0.87493	0.83984
	3066.72	0.8527	0.90222	0.95112	0.8758	0.84042
	3064.8	0.85406	0.90307	0.95148	0.87666	0.84098
	3062.87	0.8554	0.90394	0.95182	0.8775	0.84151
	3060.94	0.85671	0.9048	0.95216	0.87832	0.84204
	3059.01	0.85798	0.90565	0.95251	0.87914	0.84256
	3057.08	0.85924	0.90648	0.95285	0.87994	0.84307
	3055.15	0.86046	0.90728	0.95319	0.88071	0.84355
	3053.22	0.86165	0.90807	0.9535	0.88146	0.84399
	3051.29	0.86282	0.90885	0.95381	0.88221	0.84441
	3049.37	0.86396	0.90961	0.95412	0.88294	0.84481
	3047.44	0.86507	0.91036	0.95444	0.88366	0.8452
	3045.51	0.86616	0.91108	0.95474	0.88436	0.84558
	3043.58	0.86721	0.91178	0.955	0.88507	0.84596
	3041.65	0.86822	0.91246	0.95524	0.88577	0.84633
	3039.72	0.86917	0.91312	0.95549	0.88644	0.84669
	3037.79	0.87008	0.91377	0.95572	0.88708	0.84702
	3035.86	0.87097	0.91439	0.95593	0.8877	0.84731
	3033.94	0.87185	0.91499	0.95613	0.88831	0.84756
	3032.01	0.87271	0.91558	0.95632	0.88891	0.84777
	3030.08	0.87354	0.91614	0.95651	0.88949	0.84789
	3028.15	0.87434	0.91667	0.9567	0.89003	0.84788
	3026.22	0.87511	0.91716	0.95686	0.8905	0.84768
	3024.29	0.87586	0.91762	0.957	0.89092	0.84729
	3022.36	0.8766	0.91805	0.95713	0.89129	0.84673
	3020.43	0.87732	0.91846	0.95725	0.89163	0.84606
	3018.51	0.87799	0.91884	0.95737	0.89193	0.8453
	3016.58	0.87861	0.91918	0.95747	0.89218	0.8445
	3014.65	0.87917	0.91948	0.95753	0.89236	0.84372
	3012.72	0.87966	0.91972	0.95758	0.89248	0.843
	3010.79	0.88008	0.9199	0.9576	0.89249	0.84237
	3008.86	0.88041	0.92002	0.95759	0.8924	0.84183
	3006.93	0.88064	0.92006	0.95757	0.89219	0.84134
	3005	0.88077	0.91999	0.95754	0.89183	0.84083
	3003.08	0.88081	0.91979	0.95747	0.89136	0.84012
	3001.15	0.88084	0.9194	0.95736	0.8908	0.83901
	2999.22	0.88047	0.9188	0.95721	0.88968	0.83735
	2997.29	0.8802	0.91798	0.95701	0.88849	0.83512
	2995.36	0.87993	0.91699	0.95681	0.88705	0.83243
	2993.43	0.87977	0.9159	0.95662	0.8854	0.82952
	2991.5	0.8798	0.91482	0.95646	0.88362	0.82667
	2989.57	0.88014	0.91385	0.95633	0.88181	0.82413
	2987.65	0.88085	0.91312	0.95625	0.88008	0.82213
	2985.72	0.88198	0.9127	0.95621	0.87854	0.82087
	2983.79	0.88355	0.91266	0.95621	0.87729	0.8205
	2981.86	0.88554	0.91303	0.95626	0.8764	0.82113
	2979.93	0.88791	0.91383	0.95633	0.87587	0.82276
	2978	0.89057	0.91503	0.95642	0.87569	0.8253
	2976.07	0.89341	0.91659	0.95652	0.8758	0.82855
	2974.14	0.89629	0.91841	0.95659	0.87613	0.8322
	2972.22	0.89905	0.92037	0.95655	0.87659	0.83592
	2970.29	0.9016	0.92238	0.95636	0.87709	0.83941
	2968.36	0.90386	0.92434	0.95606	0.87753	0.84249
	2966.43	0.90582	0.92619	0.95571	0.87788	0.84505
	2964.5	0.90751	0.92787	0.95544	0.8781	0.84707
	2962.57	0.90896	0.92936	0.95534	0.87821	0.84857
	2960.64	0.91021	0.93064	0.95546	0.87825	0.8495
	2958.71	0.91134	0.93174	0.95581	0.87825	0.84984
	2956.79	0.91241	0.93266	0.95637	0.87827	0.84961
	2954.86	0.91348	0.93342	0.95714	0.87832	0.84888
	2952.93	0.91458	0.93402	0.95805	0.8784	0.84774
	2951	0.91572	0.9345	0.95908	0.87844	0.84629
	2949.07	0.9169	0.93489	0.96015	0.87837	0.84462
	2947.14	0.91812	0.93523	0.96121	0.87812	0.84286
	2945.21	0.91938	0.93558	0.96222	0.87762	0.84112
	2943.28	0.92068	0.93597	0.96312	0.87685	0.83952
	2941.36	0.922	0.93644	0.96387	0.87578	0.83817
	2939.43	0.92334	0.93703	0.96449	0.87444	0.83717
	2937.5	0.9247	0.93778	0.96504	0.87288	0.83658
	2935.57	0.92611	0.93868	0.96563	0.87124	0.83649
	2933.64	0.92756	0.93973	0.96631	0.86972	0.83698
	2931.71	0.92904	0.94092	0.96713	0.86851	0.83813
	2929.78	0.93049	0.94219	0.96806	0.86778	0.83999
	2927.85	0.9318	0.94345	0.96901	0.8676	0.84249
	2925.93	0.93292	0.9446	0.9699	0.86799	0.84553
	2924	0.9338	0.94555	0.97067	0.86893	0.84893
	2922.07	0.93442	0.94624	0.97125	0.87033	0.85254
	2920.14	0.93481	0.94664	0.97162	0.87208	0.8562
	2918.21	0.93498	0.94679	0.97178	0.87408	0.85979
	2916.28	0.93499	0.94673	0.97176	0.8762	0.86319
	2914.35	0.93493	0.94651	0.97156	0.87831	0.86631
	2912.42	0.9349	0.94619	0.97126	0.88034	0.86906
	2910.5	0.93499	0.94586	0.97091	0.88221	0.87141
	2908.57	0.93529	0.94561	0.97058	0.8839	0.87336
	2906.64	0.93581	0.94551	0.97031	0.88542	0.87494
	2904.71	0.93657	0.94564	0.97014	0.88682	0.87627
	2902.78	0.93758	0.94601	0.9701	0.88821	0.87748
	2900.85	0.93882	0.9466	0.97018	0.8896	0.87866
	2898.92	0.9402	0.94735	0.97036	0.89099	0.87987
	2896.99	0.94163	0.94815	0.97057	0.8923	0.88111
	2895.07	0.94303	0.94895	0.97074	0.89348	0.88236
	2893.14	0.94432	0.94969	0.97087	0.89452	0.88362
	2891.21	0.94551	0.95038	0.97096	0.89542	0.88488
	2889.28	0.9466	0.95101	0.97102	0.8962	0.88613
	2887.35	0.94758	0.95159	0.97105	0.89689	0.88738
	2885.42	0.94847	0.95215	0.97103	0.89755	0.88864
	2883.49	0.94929	0.95272	0.97097	0.89828	0.88993
	2881.56	0.95009	0.95331	0.97093	0.89918	0.89129
	2879.64	0.9509	0.95393	0.97093	0.90032	0.89275
	2877.71	0.95176	0.95461	0.97103	0.90176	0.89432
	2875.78	0.9527	0.95536	0.97122	0.90349	0.89599
	2873.85	0.95372	0.95618	0.97153	0.90547	0.8977
	2871.92	0.95479	0.95704	0.97193	0.90758	0.89938
	2869.99	0.95591	0.95791	0.97242	0.90968	0.90096
	2868.06	0.95708	0.95878	0.97299	0.91167	0.9024
	2866.13	0.9583	0.95967	0.97363	0.91352	0.90371
	2864.21	0.95956	0.96063	0.97437	0.91526	0.90496
	2862.28	0.96083	0.96163	0.97517	0.91697	0.90621
	2860.35	0.96203	0.96265	0.976	0.9187	0.90753
	2858.42	0.96313	0.96363	0.97679	0.92053	0.90893
	2856.49	0.9641	0.96454	0.97748	0.92252	0.91046
	2854.56	0.96497	0.96539	0.97807	0.9247	0.91213
	2852.63	0.96571	0.96616	0.97853	0.92712	0.91394
	2850.7	0.96634	0.96683	0.9789	0.92976	0.91588
	2848.78	0.96686	0.96737	0.97917	0.93257	0.91789
	2846.85	0.96728	0.96781	0.97935	0.93548	0.91992
	2844.92	0.96764	0.96816	0.97945	0.93836	0.92188
	2842.99	0.96798	0.96844	0.9795	0.94107	0.92366
	2841.06	0.96832	0.96867	0.9795	0.94349	0.9252
	2839.13	0.96867	0.96886	0.9795	0.94555	0.92645
	2837.2	0.96904	0.96907	0.97953	0.94725	0.92745
	2835.27	0.96946	0.96934	0.9796	0.94864	0.92825
	2833.35	0.96993	0.9697	0.97974	0.94981	0.92894
	2831.42	0.97044	0.9701	0.97992	0.9508	0.92957
	2829.49	0.97096	0.9705	0.9801	0.95168	0.93019
	2827.56	0.97148	0.97087	0.98027	0.95248	0.93081
	2825.63	0.97197	0.97122	0.98042	0.95324	0.93144
	2823.7	0.97245	0.97156	0.98056	0.95396	0.93209
	2821.77	0.97292	0.97188	0.98068	0.95465	0.93275
	2819.84	0.97339	0.97218	0.98078	0.95531	0.93343
	2817.92	0.97387	0.97247	0.98087	0.95596	0.93414
	2815.99	0.97434	0.97275	0.98095	0.95663	0.9349
	2814.06	0.97481	0.97303	0.98103	0.95729	0.93568
	2812.13	0.97527	0.97334	0.98112	0.95793	0.93649
	2810.2	0.97575	0.97365	0.98121	0.95856	0.93731
	2808.27	0.97623	0.97395	0.98131	0.95918	0.93814
	2806.34	0.9767	0.97425	0.9814	0.95979	0.93896
	2804.41	0.97715	0.97454	0.98149	0.96038	0.93977
	2802.49	0.97757	0.97483	0.98158	0.96095	0.94056
	2800.56	0.97799	0.97512	0.98168	0.96148	0.94134
	2798.63	0.97842	0.97541	0.98176	0.96199	0.94212
	2796.7	0.97885	0.97568	0.98185	0.96248	0.94288
	2794.77	0.97927	0.97593	0.98194	0.96295	0.94362
	2792.84	0.97966	0.97618	0.98203	0.96341	0.94433
	2790.91	0.98004	0.97643	0.98211	0.96385	0.94501
	2788.98	0.98041	0.97667	0.9822	0.96426	0.94565
	2787.05	0.98079	0.97689	0.98228	0.96465	0.94625
	2785.13	0.98117	0.97711	0.98236	0.96503	0.94681
	2783.2	0.98155	0.97732	0.98245	0.96541	0.94734
	2781.27	0.98192	0.97754	0.98254	0.96577	0.94783
	2779.34	0.98229	0.97777	0.98262	0.96612	0.94829
	2777.41	0.98265	0.97798	0.9827	0.96645	0.94871
	2775.48	0.98303	0.97817	0.98278	0.96677	0.9491
	2773.55	0.98339	0.97835	0.98285	0.96705	0.94944
	2771.62	0.98375	0.97854	0.98291	0.96732	0.94976
	2769.7	0.98411	0.97876	0.98298	0.96758	0.95006
	2767.77	0.98447	0.97899	0.98306	0.96784	0.95037
	2765.84	0.98483	0.97921	0.98315	0.96808	0.95067
	2763.91	0.98518	0.97942	0.98323	0.96831	0.95094
	2761.98	0.98551	0.97961	0.98331	0.96851	0.95118
	2760.05	0.98581	0.97979	0.98337	0.96869	0.95139
	2758.12	0.98609	0.97998	0.98344	0.96887	0.95158
	2756.19	0.98637	0.98017	0.98351	0.96906	0.95178
	2754.27	0.98667	0.98036	0.98359	0.96928	0.95199
	2752.34	0.98699	0.98056	0.98367	0.96953	0.95223
	2750.41	0.9873	0.98075	0.98374	0.96979	0.95247
	2748.48	0.98759	0.98094	0.9838	0.97005	0.95272
	2746.55	0.98786	0.98111	0.98385	0.97032	0.95298
	2744.62	0.98814	0.98128	0.98389	0.97062	0.95325
	2742.69	0.98844	0.98147	0.98394	0.97094	0.95354
	2740.76	0.98877	0.98168	0.98401	0.97128	0.95386
	2738.84	0.98909	0.98189	0.98409	0.97162	0.95418
	2736.91	0.9894	0.9821	0.98417	0.97195	0.9545
	2734.98	0.98968	0.9823	0.98423	0.97225	0.95479
	2733.05	0.98994	0.98248	0.98428	0.97253	0.95508
	2731.12	0.9902	0.98265	0.98434	0.97281	0.95536
	2729.19	0.99048	0.98283	0.9844	0.97308	0.95566
	2727.26	0.99076	0.98303	0.98448	0.97336	0.95599
	2725.33	0.99104	0.98323	0.98456	0.97364	0.95635
	2723.41	0.9913	0.98343	0.98464	0.97392	0.95673
	2721.48	0.99155	0.98361	0.9847	0.97418	0.95711
	2719.55	0.99179	0.98378	0.98477	0.97444	0.9575
	2717.62	0.99203	0.98394	0.98483	0.97469	0.95791
	2715.69	0.99228	0.98412	0.98489	0.97495	0.95832
	2713.76	0.99251	0.9843	0.98494	0.9752	0.95874
	2711.83	0.99272	0.98446	0.985	0.97544	0.95915
	2709.9	0.99292	0.98461	0.98505	0.97566	0.95954
	2707.98	0.99312	0.98474	0.98509	0.97586	0.95991
	2706.05	0.99331	0.98488	0.98512	0.97605	0.96027
	2704.12	0.9935	0.98503	0.98515	0.97625	0.96063
	2702.19	0.99368	0.98518	0.98519	0.97645	0.96098
	2700.26	0.99384	0.98532	0.98524	0.97664	0.96131
	2698.33	0.994	0.98545	0.98528	0.97684	0.96163
	2696.4	0.99416	0.98557	0.98531	0.97703	0.96193
	2694.47	0.99432	0.98569	0.98534	0.97721	0.9622
	2692.55	0.99446	0.9858	0.98537	0.97738	0.96245
	2690.62	0.99458	0.98589	0.9854	0.97756	0.96269
	2688.69	0.99471	0.98598	0.98544	0.97775	0.96292
	2686.76	0.99484	0.98608	0.98548	0.97795	0.96313
	2684.83	0.995	0.9862	0.98551	0.97813	0.96333
	2682.9	0.99515	0.98631	0.98554	0.97831	0.96351
	2680.97	0.99529	0.98642	0.98557	0.97847	0.96368
	2679.04	0.99542	0.98651	0.9856	0.97863	0.96386
	2677.12	0.99554	0.98661	0.98562	0.9788	0.96403
	2675.19	0.99567	0.98672	0.98564	0.97896	0.9642
	2673.26	0.99582	0.98684	0.98566	0.97913	0.96436
	2671.33	0.99597	0.98697	0.98569	0.97928	0.96451
	2669.4	0.99611	0.98709	0.98571	0.97943	0.96465
	2667.47	0.99624	0.98721	0.98572	0.97957	0.96478
	2665.54	0.99637	0.98733	0.98574	0.97971	0.9649
	2663.61	0.9965	0.98745	0.98576	0.97984	0.96501
	2661.69	0.99664	0.98757	0.98579	0.97997	0.96512
	2659.76	0.99678	0.98768	0.98582	0.9801	0.96523
	2657.83	0.9969	0.98778	0.98584	0.98023	0.96533
	2655.9	0.99701	0.98788	0.98586	0.98036	0.96543
	2653.97	0.99711	0.98799	0.98587	0.98049	0.96552
	2652.04	0.99721	0.98809	0.98589	0.9806	0.96562
	2650.11	0.99731	0.98819	0.9859	0.98071	0.96571
	2648.18	0.99741	0.98828	0.98591	0.98082	0.96581
	2646.26	0.99749	0.98837	0.98592	0.98092	0.9659
	2644.33	0.99756	0.98847	0.98592	0.98102	0.96601
	2642.4	0.99763	0.98859	0.98593	0.98114	0.96613
	2640.47	0.99774	0.98871	0.98595	0.98126	0.96628
	2638.54	0.99785	0.98883	0.98597	0.98138	0.96645
	2636.61	0.99795	0.98895	0.98598	0.98149	0.96662
	2634.68	0.99802	0.98906	0.98598	0.9816	0.9668
	2632.75	0.99809	0.98917	0.98598	0.9817	0.96698
	2630.83	0.99815	0.98927	0.98598	0.98181	0.96717
	2628.9	0.99823	0.98937	0.98598	0.98192	0.96738
	2626.97	0.99833	0.98946	0.98597	0.98203	0.96759
	2625.04	0.99841	0.98955	0.98596	0.98213	0.96781
	2623.11	0.99848	0.98963	0.98594	0.98223	0.96801
	2621.18	0.99853	0.98971	0.98591	0.98232	0.96821
	2619.25	0.99859	0.98979	0.98588	0.98241	0.9684
	2617.32	0.99867	0.98988	0.98585	0.98251	0.9686
	2615.4	0.99875	0.98998	0.98583	0.98261	0.9688
	2613.47	0.99884	0.99009	0.98583	0.98273	0.96901
	2611.54	0.99891	0.9902	0.98584	0.98286	0.96922
	2609.61	0.99898	0.99033	0.98585	0.98298	0.96942
	2607.68	0.99905	0.99045	0.98586	0.9831	0.96961
	2605.75	0.99913	0.99058	0.98587	0.98322	0.96979
	2603.82	0.99922	0.99071	0.98589	0.98333	0.96997
	2601.89	0.99929	0.99084	0.98592	0.98346	0.97014
	2599.97	0.99937	0.99099	0.98595	0.98359	0.97032
	2598.04	0.99944	0.99114	0.98599	0.98373	0.97051
	2596.11	0.99952	0.99129	0.98604	0.98386	0.97069
	2594.18	0.9996	0.99143	0.98608	0.98398	0.97085
	2592.25	0.99967	0.99156	0.98611	0.9841	0.971
	2590.32	0.99972	0.99168	0.98614	0.98421	0.97115
	2588.39	0.99974	0.99182	0.98617	0.98433	0.97129
	2586.46	0.99977	0.99197	0.98623	0.98445	0.97143
	2584.54	0.99981	0.99212	0.98629	0.98458	0.97158
	2582.61	0.99986	0.99227	0.98635	0.98471	0.97172
	2580.68	0.9999	0.99241	0.98641	0.98485	0.97187
	2578.75	0.99993	0.99256	0.98648	0.98498	0.97202
	2576.82	0.99996	0.99272	0.98657	0.98512	0.97217
	2574.89	0.99999	0.99289	0.98667	0.98526	0.97233
	2572.96	1.00003	0.99305	0.98674	0.9854	0.97249
	2571.03	1.00008	0.9932	0.98681	0.98553	0.97266
	2569.11	1.00011	0.99334	0.98688	0.98567	0.97283
	2567.18	1.00013	0.99349	0.98697	0.98581	0.97301
	2565.25	1.00015	0.99365	0.98704	0.98596	0.9732
	2563.32	1.00017	0.99381	0.9871	0.98608	0.97339
	2561.39	1.0002	0.99394	0.98713	0.9862	0.97359
	2559.46	1.00021	0.99406	0.98716	0.98629	0.97377
	2557.53	1.00019	0.99416	0.98716	0.98637	0.97396
	2555.6	1.00015	0.99426	0.98714	0.98644	0.97415
	2553.68	1.00011	0.99434	0.98709	0.98651	0.97435
	2551.75	1.00007	0.99441	0.98703	0.98657	0.97455
	2549.82	1.00004	0.99448	0.98698	0.98663	0.97475
	2547.89	1	0.99453	0.98693	0.98668	0.97496
	2545.96	0.99999	0.99458	0.98686	0.98672	0.97516
	2544.03	0.99997	0.99461	0.98677	0.98676	0.97536
	2542.1	0.99994	0.99464	0.98668	0.98679	0.97555
	2540.17	0.99992	0.99466	0.98661	0.98682	0.97574
	2538.25	0.99991	0.99468	0.98652	0.98685	0.97593
	2536.32	0.99989	0.9947	0.98642	0.98688	0.97611
	2534.39	0.99987	0.99472	0.9863	0.9869	0.9763
	2532.46	0.99984	0.99475	0.98619	0.98692	0.97649
	2530.53	0.99981	0.99476	0.98608	0.98692	0.97668
	2528.6	0.99978	0.99475	0.98593	0.9869	0.97688
	2526.67	0.99975	0.99473	0.98575	0.98687	0.97707
	2524.74	0.9997	0.9947	0.98554	0.98684	0.97725
	2522.82	0.99965	0.99465	0.98534	0.98679	0.97742
	2520.89	0.99958	0.99459	0.98513	0.98674	0.97759
	2518.96	0.99952	0.99454	0.98494	0.9867	0.97775
	2517.03	0.99947	0.9945	0.98477	0.98667	0.97792
	2515.1	0.99943	0.99448	0.98465	0.98666	0.97807
	2513.17	0.99939	0.99448	0.98458	0.98668	0.97821
	2511.24	0.99935	0.99449	0.98453	0.9867	0.97834
	2509.31	0.9993	0.9945	0.98447	0.98672	0.97845
	2507.39	0.99924	0.9945	0.98441	0.98673	0.97856
	2505.46	0.99919	0.9945	0.98435	0.98673	0.97868
	2503.53	0.99914	0.99452	0.98433	0.98674	0.9788
	2501.6	0.9991	0.99455	0.98433	0.98676	0.97892
	2499.67	0.99909	0.99461	0.98439	0.98681	0.97906
	2497.74	0.99909	0.99473	0.98453	0.9869	0.97919
	2495.81	0.99912	0.99492	0.98479	0.98706	0.97932
	2493.88	0.99918	0.99518	0.98517	0.98729	0.97945
	2491.96	0.99926	0.99552	0.98566	0.98758	0.97957
	2490.03	0.99937	0.99594	0.98624	0.98794	0.97968
	2488.1	0.9995	0.99642	0.9869	0.98835	0.97976
	2486.17	0.99962	0.99695	0.98762	0.9888	0.97984
	2484.24	0.99974	0.99749	0.98836	0.98927	0.9799
	2482.31	0.99985	0.99803	0.98906	0.98972	0.97994
	2480.38	0.99995	0.99853	0.98967	0.99013	0.97998
	2478.45	1	0.99894	0.99016	0.99046	0.97999
	2476.52	1.00002	0.99925	0.99053	0.99071	0.98001
	2474.6	0.99999	0.99948	0.99077	0.99089	0.98002
	2472.67	0.99994	0.99963	0.99092	0.991	0.98004
	2470.74	0.99987	0.99974	0.99099	0.99107	0.98008
	2468.81	0.99981	0.99982	0.99104	0.99113	0.98014
	2466.88	0.99973	0.99988	0.99107	0.99117	0.9802
	2464.95	0.99963	0.99993	0.99109	0.99121	0.98027
	2463.02	0.9995	0.99997	0.99111	0.99125	0.98033
	2461.09	0.99937	1.00001	0.99111	0.99128	0.98039
	2459.17	0.99925	1.00005	0.99113	0.99133	0.98045
	2457.24	0.99916	1.0001	0.99116	0.99138	0.98054
	2455.31	0.99907	1.00015	0.9912	0.99145	0.98064
	2453.38	0.99896	1.00021	0.99123	0.9915	0.98075
	2451.45	0.99881	1.00023	0.99123	0.99153	0.98083
	2449.52	0.99865	1.00023	0.9912	0.99152	0.98089
	2447.59	0.9985	1.0002	0.99118	0.9915	0.98093
	2445.66	0.99837	1.00018	0.99116	0.99149	0.981
	2443.74	0.99826	1.00017	0.99115	0.99148	0.98108
	2441.81	0.99813	1.00017	0.99114	0.99147	0.98118
	2439.88	0.99799	1.00016	0.99112	0.99145	0.98127
	2437.95	0.99782	1.00014	0.9911	0.99141	0.98134
	2436.02	0.99764	1.00009	0.99105	0.99136	0.98139
	2434.09	0.99746	1.00004	0.991	0.99131	0.98143
	2432.16	0.99727	1	0.99095	0.99127	0.98148
	2430.23	0.99709	1	0.99093	0.99124	0.98154
	2428.31	0.99691	1.00001	0.99093	0.99122	0.98161
	2426.38	0.99675	1.00003	0.99093	0.9912	0.98168
	2424.45	0.99658	1.00004	0.99092	0.99118	0.98173
	2422.52	0.99639	1.00003	0.99088	0.99114	0.98175
	2420.59	0.99619	1.00001	0.99085	0.99109	0.98175
	2418.66	0.99598	0.99998	0.99082	0.99105	0.98175
	2416.73	0.99579	0.99997	0.99082	0.99102	0.98177
	2414.8	0.99564	0.99998	0.99082	0.99101	0.98181
	2412.88	0.99551	1.00001	0.99084	0.99101	0.98186
	2410.95	0.99536	1.00003	0.99085	0.99101	0.98189
	2409.02	0.99518	1.00001	0.99084	0.99099	0.98189
	2407.09	0.99497	0.99998	0.99081	0.99096	0.98189
	2405.16	0.99476	0.99997	0.99079	0.99095	0.9819
	2403.23	0.99459	1.00001	0.9908	0.99096	0.98195
	2401.3	0.99448	1.00011	0.99089	0.99103	0.98207
	2399.37	0.995	1.00058	0.99128	0.99176	0.98252
	2397.45	0.99479	1.00073	0.9914	0.99168	0.9827
	2395.52	0.99447	1.0006	0.99126	0.99143	0.98263
	2393.59	0.99434	1.00036	0.99101	0.99131	0.98245
	2391.66	0.99438	1.00009	0.99071	0.99128	0.98223
	2389.73	0.9946	0.99986	0.99043	0.99138	0.982
	2387.8	0.995	0.9997	0.99019	0.99164	0.9818
	2385.87	0.99553	0.99961	0.98999	0.99204	0.98157
	2383.94	0.9961	0.99953	0.98978	0.99253	0.98124
	2382.02	0.99664	0.99941	0.98949	0.99305	0.9807
	2380.09	0.99706	0.99918	0.98909	0.99356	0.97993
	2378.16	0.99737	0.99893	0.98861	0.9941	0.97899
	2376.23	0.99762	0.99872	0.98813	0.99476	0.97798
	2374.3	0.99792	0.9987	0.98777	0.99563	0.97705
	2372.37	0.99844	0.99898	0.98765	0.99681	0.97637
	2370.44	0.99928	0.99971	0.98789	0.99835	0.97613
	2368.51	1	1.00075	0.98842	0.99979	0.97631
	2366.59	0.9996	1.0017	0.98902	1	0.97682
	2364.66	0.99722	1.00218	0.98958	0.99811	0.97775
	2362.73	0.99383	1.0024	0.99027	0.995	0.97921
	2360.8	0.99118	1.00244	0.99092	0.99239	0.98073
	2358.87	0.98992	1.00196	0.99109	0.99077	0.98176
	2356.94	0.98978	1.00101	0.99084	0.98992	0.98254
	2355.01	0.99045	1.00013	0.99068	0.9897	0.9836
	2353.08	0.99145	0.99955	0.99077	0.98994	0.98485
	2351.16	0.9921	0.99904	0.99083	0.99027	0.98563
	2349.23	0.99205	0.99837	0.9906	0.99042	0.98546
	2347.3	0.99134	0.99748	0.98999	0.99043	0.98431
	2345.37	0.99033	0.9966	0.98921	0.99046	0.98257
	2343.44	0.98954	0.99605	0.98858	0.99074	0.98088
	2341.51	0.98942	0.99615	0.98843	0.99144	0.97988
	2339.58	0.9901	0.99699	0.98886	0.99247	0.97988
	2337.65	0.99114	0.9983	0.98966	0.9933	0.98065
	2335.73	0.99172	0.99953	0.9904	0.99319	0.98164
	2333.8	0.99158	1.00024	0.99077	0.992	0.98231
	2331.87	0.99117	1.00044	0.99072	0.99049	0.98243
	2329.94	0.99087	1.00033	0.99039	0.9893	0.9821
	2328.01	0.99052	1	0.98991	0.9884	0.98157
	2326.08	0.98983	0.99944	0.98931	0.98746	0.98099
	2324.15	0.98883	0.99867	0.98864	0.98634	0.9804
	2322.22	0.98776	0.99783	0.988	0.98518	0.97984
	2320.3	0.98688	0.99712	0.98749	0.98419	0.97941
	2318.37	0.9863	0.99664	0.98715	0.98355	0.97914
	2316.44	0.98597	0.9964	0.98696	0.98329	0.97902
	2314.51	0.98581	0.99631	0.98688	0.9833	0.97899
	2312.58	0.98575	0.99629	0.98684	0.98345	0.97898
	2310.65	0.98576	0.99631	0.98684	0.98369	0.97897
	2308.72	0.98587	0.99638	0.98686	0.98404	0.97899
	2306.79	0.98605	0.99651	0.98693	0.9845	0.97906
	2304.87	0.98621	0.99669	0.98703	0.985	0.97916
	2302.94	0.98633	0.99688	0.98717	0.98549	0.97925
	2301.01	0.98645	0.99708	0.98733	0.98598	0.97935
	2299.08	0.98661	0.99732	0.9875	0.9865	0.97947
	2297.15	0.98681	0.99759	0.9877	0.98705	0.97961
	2295.22	0.987	0.99785	0.98789	0.98759	0.97975
	2293.29	0.98716	0.99806	0.98806	0.98806	0.97987
	2291.36	0.98729	0.99823	0.98819	0.98847	0.97998
	2289.44	0.98741	0.99835	0.98829	0.98881	0.98008
	2287.51	0.98752	0.99845	0.98834	0.9891	0.98015
	2285.58	0.98761	0.99853	0.98838	0.98936	0.9802
	2283.65	0.98767	0.9986	0.98842	0.98961	0.98023
	2281.72	0.98771	0.99867	0.98846	0.98984	0.98025
	2279.79	0.98773	0.99873	0.98848	0.99004	0.98024
	2277.86	0.98773	0.99879	0.98846	0.99019	0.98021
	2275.93	0.98772	0.99882	0.98843	0.9903	0.98016
	2274.01	0.98767	0.99884	0.9884	0.99037	0.98012
	2272.08	0.98759	0.99885	0.98837	0.99041	0.98009
	2270.15	0.98751	0.99885	0.98834	0.99042	0.98009
	2268.22	0.98746	0.99887	0.9883	0.99041	0.98011
	2266.29	0.98744	0.9989	0.98828	0.9904	0.98014
	2264.36	0.98743	0.99891	0.98826	0.99039	0.98016
	2262.43	0.98741	0.99892	0.98823	0.99038	0.98018
	2260.5	0.98737	0.99891	0.98818	0.99038	0.9802
	2258.58	0.98734	0.99891	0.98811	0.99039	0.98022
	2256.65	0.98734	0.99893	0.98807	0.99043	0.98024
	2254.72	0.98738	0.99897	0.98806	0.99049	0.98029
	2252.79	0.98754	0.99905	0.98805	0.99069	0.98034
	2250.86	0.98766	0.99899	0.98791	0.99091	0.98025
	2248.93	0.98697	0.99859	0.98748	0.99029	0.97984
	2247	0.98707	0.99874	0.98752	0.99046	0.97991
	2245.07	0.9872	0.99889	0.98757	0.99065	0.97998
	2243.15	0.98733	0.99903	0.98759	0.99083	0.98003
	2241.22	0.98745	0.99916	0.98758	0.991	0.98008
	2239.29	0.98752	0.99926	0.98758	0.99115	0.98011
	2237.36	0.98757	0.99936	0.98758	0.9913	0.98014
	2235.43	0.98763	0.99945	0.98759	0.99144	0.98017
	2233.5	0.9877	0.99955	0.98759	0.99157	0.9802
	2231.57	0.98778	0.99963	0.98756	0.99169	0.98023
	2229.64	0.98782	0.9997	0.98753	0.99179	0.98026
	2227.72	0.98783	0.99975	0.98752	0.99189	0.98029
	2225.79	0.98783	0.9998	0.98751	0.99199	0.98031
	2223.86	0.98784	0.99986	0.9875	0.99208	0.98034
	2221.93	0.98788	0.99992	0.98747	0.99217	0.98037
	2220	0.98793	0.99997	0.98746	0.99226	0.9804
	2218.07	0.98795	1	0.98746	0.99233	0.98043
	2216.14	0.98793	1.00002	0.98744	0.99239	0.98045
	2214.21	0.98789	1.00002	0.98739	0.99243	0.98046
	2212.29	0.98786	1.00001	0.9873	0.99245	0.98044
	2210.36	0.98784	0.99997	0.98721	0.99244	0.98041
	2208.43	0.9878	0.99991	0.9871	0.99243	0.98038
	2206.5	0.98773	0.99983	0.98699	0.99242	0.98034
	2204.57	0.98762	0.99977	0.98684	0.9924	0.98032
	2202.64	0.9875	0.99972	0.98666	0.99239	0.9803
	2200.71	0.98741	0.99967	0.98648	0.99236	0.98029
	2198.78	0.98734	0.99961	0.9863	0.99235	0.98027
	2196.86	0.98728	0.99956	0.98614	0.99234	0.98026
	2194.93	0.98721	0.99953	0.98599	0.99236	0.98027
	2193	0.98716	0.99954	0.98588	0.99242	0.98028
	2191.07	0.98716	0.9996	0.98586	0.99252	0.98031
	2189.14	0.98723	0.99971	0.98595	0.99267	0.98034
	2187.21	0.98732	0.99979	0.98605	0.99282	0.98036
	2185.28	0.98737	0.99973	0.98593	0.99286	0.98035
	2183.35	0.98735	0.99951	0.98552	0.99273	0.98032
	2181.43	0.98727	0.99921	0.98498	0.9925	0.98027
	2179.5	0.98721	0.99893	0.9845	0.99227	0.9802
	2177.57	0.98717	0.9987	0.98413	0.9921	0.98013
	2175.64	0.98714	0.99853	0.98384	0.99198	0.98005
	2173.71	0.98709	0.99844	0.98363	0.99191	0.97997
	2171.78	0.98699	0.99841	0.98351	0.99188	0.97988
	2169.85	0.9869	0.99844	0.9835	0.9919	0.97978
	2167.92	0.98683	0.99853	0.98361	0.99197	0.97966
	2165.99	0.98681	0.99868	0.98383	0.99212	0.97954
	2164.07	0.98682	0.99891	0.98416	0.99234	0.97943
	2162.14	0.98683	0.99922	0.98463	0.99263	0.97932
	2160.21	0.98683	0.99957	0.98519	0.99296	0.97921
	2158.28	0.98684	0.99989	0.9857	0.99329	0.97909
	2156.35	0.98683	1.00008	0.98601	0.99351	0.97897
	2154.42	0.9868	1.00009	0.98603	0.99359	0.97886
	2152.49	0.98673	1	0.9859	0.99357	0.97876
	2150.56	0.98665	1.00002	0.98581	0.99357	0.97868
	2148.64	0.98656	1.00009	0.98577	0.99361	0.97861
	2146.71	0.98647	1.00014	0.98572	0.99363	0.97852
	2144.78	0.98638	1.00015	0.98564	0.99364	0.97842
	2142.85	0.98628	1.00014	0.98555	0.99361	0.9783
	2140.92	0.98616	1.00012	0.98545	0.99358	0.97818
	2138.99	0.98603	1.00011	0.98533	0.99355	0.97806
	2137.06	0.98589	1.0001	0.98519	0.99351	0.97793
	2135.13	0.98576	1.00008	0.98507	0.99348	0.97781
	2133.21	0.98565	1.00006	0.98498	0.99343	0.97768
	2131.28	0.98555	1.00005	0.98489	0.99339	0.97755
	2129.35	0.98544	1.00005	0.98477	0.99335	0.97742
	2127.42	0.98532	1.00005	0.98463	0.99331	0.97729
	2125.49	0.98519	1.00004	0.98451	0.99327	0.97717
	2123.56	0.98506	1.00001	0.98442	0.99322	0.97705
	2121.63	0.98494	0.99999	0.98432	0.99318	0.97694
	2119.7	0.98482	0.99997	0.9842	0.99315	0.97683
	2117.78	0.9847	0.99996	0.98407	0.99312	0.97672
	2115.85	0.98458	0.99995	0.98397	0.99309	0.97663
	2113.92	0.98445	0.99992	0.9839	0.99306	0.97654
	2111.99	0.98431	0.9999	0.98383	0.99304	0.97645
	2110.06	0.98417	0.99986	0.98371	0.993	0.97633
	2108.13	0.98402	0.99982	0.98358	0.99295	0.9762
	2106.2	0.98387	0.99977	0.98347	0.99288	0.97605
	2104.27	0.98371	0.99971	0.98338	0.99282	0.97591
	2102.35	0.98355	0.99966	0.98329	0.99277	0.97578
	2100.42	0.98339	0.9996	0.98317	0.99272	0.97565
	2098.49	0.98332	0.99954	0.98303	0.99277	0.97553
	2096.56	0.98306	0.99946	0.98289	0.9926	0.97538
	2094.63	0.98285	0.99936	0.98275	0.99248	0.97523
	2092.7	0.98264	0.99923	0.9826	0.99238	0.97508
	2090.77	0.98242	0.99911	0.98242	0.99228	0.97493
	2088.84	0.9822	0.99901	0.98225	0.99219	0.9748
	2086.92	0.982	0.99891	0.98211	0.9921	0.97468
	2084.99	0.98181	0.9988	0.98198	0.99199	0.97456
	2083.06	0.98158	0.99865	0.98182	0.99187	0.97442
	2081.13	0.98132	0.99848	0.98162	0.99172	0.97425
	2079.2	0.98102	0.9983	0.9814	0.99156	0.97405
	2077.27	0.98071	0.99812	0.98119	0.99138	0.97385
	2075.34	0.98041	0.99794	0.98101	0.9912	0.97366
	2073.41	0.98013	0.99776	0.98083	0.99103	0.97347
	2071.49	0.97983	0.99757	0.98062	0.99084	0.97328
	2069.56	0.9795	0.99737	0.9804	0.99065	0.97308
	2067.63	0.97914	0.99716	0.98021	0.99045	0.97287
	2065.7	0.97879	0.99696	0.98002	0.99025	0.97266
	2063.77	0.97846	0.99674	0.97982	0.99004	0.97245
	2061.84	0.97813	0.99651	0.97958	0.98982	0.97223
	2059.91	0.97777	0.99626	0.97934	0.98959	0.972
	2057.98	0.97738	0.99601	0.97912	0.98935	0.97175
	2056.06	0.97696	0.99574	0.97891	0.98909	0.9715
	2054.13	0.97656	0.99548	0.97868	0.98883	0.97124
	2052.2	0.97618	0.99522	0.97844	0.98859	0.971
	2050.27	0.9758	0.99496	0.97823	0.98834	0.97075
	2048.34	0.97538	0.9947	0.97803	0.98808	0.9705
	2046.41	0.9749	0.99442	0.97783	0.98779	0.97022
	2044.48	0.9744	0.99412	0.97758	0.98748	0.96994
	2042.55	0.97392	0.99381	0.97731	0.98718	0.96966
	2040.63	0.97348	0.99351	0.97706	0.98689	0.96939
	2038.7	0.97304	0.99323	0.97686	0.98662	0.96914
	2036.77	0.97258	0.99296	0.97666	0.98634	0.96889
	2034.84	0.97209	0.99267	0.97641	0.98606	0.96862
	2032.91	0.97159	0.99237	0.97612	0.98576	0.96833
	2030.98	0.9711	0.99205	0.97584	0.98546	0.96803
	2029.05	0.97062	0.99174	0.9756	0.98516	0.96774
	2027.12	0.97016	0.99146	0.97538	0.98487	0.96747
	2025.2	0.96969	0.99121	0.97517	0.98461	0.96723
	2023.27	0.96921	0.99097	0.97497	0.98436	0.96701
	2021.34	0.96874	0.99072	0.9748	0.98409	0.96678
	2019.41	0.96829	0.99046	0.97462	0.9838	0.96653
	2017.48	0.96784	0.99016	0.97441	0.98351	0.96627
	2015.55	0.96739	0.98987	0.97415	0.98324	0.96602
	2013.62	0.96695	0.9896	0.97391	0.98301	0.96581
	2011.69	0.96652	0.98936	0.97372	0.9828	0.96563
	2009.77	0.96615	0.98915	0.97357	0.98262	0.96548
	2007.84	0.96584	0.98893	0.97339	0.98245	0.96531
	2005.91	0.96552	0.9887	0.97315	0.98228	0.96511
	2003.98	0.96516	0.98846	0.97289	0.98209	0.96489
	2002.05	0.96474	0.98822	0.97266	0.9819	0.96467
	2000.12	0.96433	0.98802	0.97248	0.98171	0.96447
	1998.19	0.96396	0.98786	0.97233	0.98153	0.96431
	1996.26	0.96365	0.98772	0.9722	0.98136	0.96417
	1994.34	0.96336	0.98757	0.97207	0.9812	0.96404
	1992.41	0.96304	0.98741	0.97194	0.98103	0.96388
	1990.48	0.96268	0.98723	0.97179	0.98087	0.96372
	1988.55	0.96233	0.98705	0.97159	0.98072	0.96356
	1986.62	0.96204	0.98687	0.97137	0.98059	0.96343
	1984.69	0.96182	0.98671	0.97118	0.98049	0.96332
	1982.76	0.96164	0.98657	0.97105	0.98043	0.96323
	1980.83	0.96146	0.98647	0.97094	0.98039	0.96314
	1978.91	0.96124	0.98639	0.97081	0.98034	0.96304
	1976.98	0.96103	0.9863	0.97066	0.98029	0.96294
	1975.05	0.96082	0.98622	0.97051	0.98022	0.96284
	1973.12	0.96062	0.98614	0.9704	0.98013	0.96276
	1971.19	0.96041	0.98608	0.97032	0.98005	0.96271
	1969.26	0.96019	0.98605	0.97021	0.98	0.96267
	1967.33	0.95997	0.98601	0.97008	0.97996	0.96266
	1965.4	0.95977	0.98596	0.96995	0.97993	0.96266
	1963.48	0.95961	0.9859	0.96984	0.97991	0.96267
	1961.55	0.95947	0.98583	0.96972	0.97988	0.96268
	1959.62	0.95931	0.98577	0.96956	0.97987	0.96269
	1957.69	0.95915	0.9857	0.96937	0.9799	0.96268
	1955.76	0.95897	0.98563	0.96921	0.97993	0.96265
	1953.83	0.9588	0.98558	0.9691	0.97994	0.96262
	1951.9	0.95863	0.98555	0.96901	0.97993	0.96259
	1949.97	0.95844	0.98552	0.9689	0.97989	0.96256
	1948.05	0.9582	0.98549	0.96878	0.97982	0.96252
	1946.12	0.95793	0.98543	0.96869	0.97973	0.96247
	1944.19	0.95766	0.98534	0.9686	0.97963	0.96241
	1942.26	0.95742	0.98522	0.96847	0.97953	0.96234
	1940.33	0.95721	0.98509	0.96825	0.97945	0.96227
	1938.4	0.95697	0.98492	0.96798	0.97938	0.96217
	1936.47	0.95668	0.98471	0.9677	0.9793	0.96206
	1934.54	0.95638	0.98449	0.96745	0.97923	0.96191
	1932.62	0.95611	0.98429	0.96721	0.97916	0.96174
	1930.69	0.95583	0.98413	0.96699	0.97907	0.96154
	1928.76	0.95551	0.984	0.96681	0.97893	0.96132
	1926.83	0.95512	0.98386	0.9667	0.97875	0.96108
	1924.9	0.95463	0.9837	0.96661	0.97852	0.96081
	1922.97	0.95409	0.98352	0.96648	0.97823	0.9605
	1921.04	0.95354	0.98331	0.96627	0.97793	0.96018
	1919.11	0.953	0.98307	0.96602	0.97764	0.95985
	1917.19	0.95245	0.9828	0.96577	0.97736	0.95951
	1915.26	0.95186	0.9825	0.96551	0.97708	0.95916
	1913.33	0.95126	0.98218	0.9652	0.97678	0.95879
	1911.4	0.95069	0.98184	0.96486	0.97646	0.95839
	1909.47	0.95014	0.9815	0.96454	0.97612	0.95796
	1907.54	0.94959	0.98115	0.96425	0.97578	0.95752
	1905.61	0.94905	0.98079	0.96397	0.97546	0.95706
	1903.68	0.94849	0.98048	0.96368	0.97519	0.95658
	1901.76	0.94786	0.98023	0.96339	0.97488	0.95609
	1899.83	0.94715	0.97997	0.96314	0.97449	0.95561
	1897.9	0.94643	0.97968	0.96292	0.97402	0.95515
	1895.97	0.94572	0.97935	0.96273	0.97355	0.95468
	1894.04	0.94503	0.97901	0.9625	0.9731	0.95421
	1892.11	0.94433	0.97869	0.96225	0.97267	0.95377
	1890.18	0.94363	0.97837	0.96198	0.97223	0.95336
	1888.25	0.94297	0.97801	0.96171	0.97182	0.95299
	1886.33	0.94238	0.97759	0.96139	0.9715	0.95263
	1884.4	0.9419	0.97718	0.961	0.97131	0.95227
	1882.47	0.94147	0.97684	0.96061	0.97122	0.9519
	1880.54	0.94103	0.97661	0.96029	0.97115	0.95157
	1878.61	0.9406	0.97646	0.96011	0.97105	0.95131
	1876.68	0.9402	0.97634	0.96003	0.97093	0.95109
	1874.75	0.93986	0.97624	0.95998	0.9708	0.9509
	1872.82	0.93953	0.97618	0.95993	0.97067	0.95071
	1870.9	0.93922	0.97612	0.95987	0.97054	0.95056
	1868.97	0.93897	0.97606	0.95978	0.97049	0.95048
	1867.04	0.93883	0.97599	0.95965	0.97058	0.95049
	1865.11	0.93878	0.97593	0.95943	0.97076	0.95058
	1863.18	0.9388	0.97586	0.95914	0.97102	0.95074
	1861.25	0.93893	0.97576	0.95882	0.97136	0.95088
	1859.32	0.93915	0.97568	0.95853	0.97175	0.95094
	1857.39	0.93937	0.97565	0.9583	0.97213	0.95094
	1855.46	0.93955	0.97571	0.95814	0.97248	0.95093
	1853.54	0.93973	0.97591	0.95812	0.97284	0.95096
	1851.61	0.93988	0.97627	0.95828	0.97319	0.95108
	1849.68	0.94	0.97672	0.95858	0.97347	0.95127
	1847.75	0.94015	0.9771	0.95881	0.97371	0.95149
	1845.82	0.94035	0.97736	0.95883	0.97402	0.95166
	1843.89	0.94052	0.97755	0.95863	0.97443	0.95174
	1841.96	0.94062	0.97773	0.95833	0.97493	0.95181
	1840.03	0.94071	0.97794	0.95803	0.97548	0.95189
	1838.11	0.9408	0.97822	0.95778	0.97598	0.952
	1836.18	0.9409	0.97853	0.95765	0.97635	0.95212
	1834.25	0.94101	0.97882	0.95766	0.97656	0.95222
	1832.32	0.94111	0.97906	0.95778	0.97669	0.95223
	1830.39	0.9412	0.97928	0.95789	0.97684	0.95213
	1828.46	0.94123	0.97952	0.95789	0.97705	0.95195
	1826.53	0.94118	0.97978	0.95777	0.97728	0.95175
	1824.6	0.94108	0.98	0.95758	0.9775	0.95156
	1822.68	0.94097	0.98017	0.95739	0.97772	0.95135
	1820.75	0.94083	0.9803	0.95722	0.97787	0.9511
	1818.82	0.9407	0.98038	0.957	0.97796	0.95078
	1816.89	0.94065	0.9804	0.95675	0.97806	0.95035
	1814.96	0.94063	0.98043	0.95653	0.97819	0.94982
	1813.03	0.94051	0.98053	0.95638	0.9783	0.94926
	1811.1	0.94025	0.98065	0.95621	0.97838	0.94877
	1809.17	0.93996	0.98078	0.95596	0.9785	0.94831
	1807.25	0.93968	0.98093	0.95566	0.97868	0.94784
	1805.32	0.93932	0.9811	0.95542	0.97879	0.94739
	1803.39	0.93884	0.98125	0.95525	0.97874	0.94698
	1801.46	0.93829	0.98132	0.95504	0.97855	0.94663
	1799.53	0.93772	0.98132	0.95476	0.97828	0.94631
	1797.6	0.93716	0.98125	0.9544	0.97797	0.94603
	1795.67	0.93661	0.98107	0.95396	0.97761	0.94576
	1793.74	0.93597	0.98072	0.95333	0.97712	0.94549
	1791.82	0.93524	0.9801	0.95239	0.97645	0.94522
	1789.89	0.9345	0.97917	0.95109	0.97573	0.94491
	1787.96	0.93389	0.97807	0.94959	0.97515	0.94452
	1786.03	0.93335	0.97702	0.94815	0.97471	0.94405
	1784.1	0.93276	0.97615	0.94695	0.97426	0.94358
	1782.17	0.93211	0.97548	0.94609	0.97374	0.94315
	1780.24	0.93151	0.97504	0.94566	0.97322	0.94272
	1778.31	0.93107	0.97489	0.94573	0.9729	0.94222
	1776.39	0.93068	0.97509	0.94626	0.97277	0.94162
	1774.46	0.93018	0.97554	0.94705	0.97272	0.94097
	1772.53	0.92962	0.9761	0.94793	0.97274	0.9403
	1770.6	0.9291	0.97664	0.94869	0.9729	0.93958
	1768.67	0.9286	0.9771	0.94928	0.9732	0.93876
	1766.74	0.92815	0.97743	0.94968	0.97357	0.93783
	1764.81	0.9277	0.97764	0.94992	0.9739	0.93679
	1762.88	0.92718	0.97772	0.95	0.97398	0.9357
	1760.96	0.92663	0.97761	0.94993	0.97377	0.93457
	1759.03	0.92608	0.97727	0.94969	0.97334	0.93332
	1757.1	0.9255	0.97681	0.9494	0.97279	0.93187
	1755.17	0.92472	0.97632	0.9491	0.97208	0.93022
	1753.24	0.92368	0.97572	0.94872	0.97115	0.92839
	1751.31	0.92257	0.97492	0.94812	0.97016	0.92629
	1749.38	0.92163	0.97402	0.94738	0.96938	0.92398
	1747.45	0.9208	0.97322	0.94665	0.9688	0.92156
	1745.53	0.9198	0.97255	0.94604	0.96813	0.91896
	1743.6	0.91855	0.97192	0.94554	0.9672	0.91594
	1741.67	0.91718	0.97128	0.94516	0.966	0.91228
	1739.74	0.91587	0.97061	0.94496	0.96467	0.90784
	1737.81	0.9147	0.96988	0.94481	0.96336	0.9025
	1735.88	0.91368	0.96902	0.94446	0.96232	0.89603
	1733.95	0.91275	0.96807	0.94368	0.96173	0.88855
	1732.02	0.91182	0.96715	0.94251	0.96159	0.88072
	1730.1	0.91084	0.96634	0.94117	0.96166	0.87306
	1728.17	0.90979	0.96562	0.93997	0.9616	0.8654
	1726.24	0.90869	0.96493	0.93902	0.96126	0.85714
	1724.31	0.90763	0.96425	0.93842	0.96058	0.84782
	1722.38	0.90666	0.96358	0.93812	0.9597	0.83749
	1720.45	0.90579	0.96288	0.93793	0.95885	0.82626
	1718.52	0.90479	0.96208	0.93754	0.95811	0.81369
	1716.59	0.90349	0.96109	0.9367	0.95747	0.79971
	1714.67	0.90198	0.9599	0.93535	0.95692	0.78546
	1712.74	0.90035	0.95856	0.93366	0.95631	0.77188
	1710.81	0.89866	0.95716	0.93198	0.95543	0.7592
	1708.88	0.8969	0.95573	0.93059	0.954	0.74733
	1706.95	0.89506	0.95422	0.92962	0.95189	0.73592
	1705.02	0.89326	0.9525	0.9289	0.94927	0.72449
	1703.09	0.89149	0.95057	0.92818	0.9465	0.71246
	1701.16	0.88964	0.94847	0.92718	0.94389	0.69952
	1699.24	0.88763	0.94639	0.9258	0.94162	0.68659
	1697.31	0.88549	0.94446	0.92411	0.93968	0.67495
	1695.38	0.88328	0.94259	0.92222	0.93784	0.66494
	1693.45	0.88121	0.9407	0.92043	0.93595	0.65618
	1691.52	0.87948	0.93889	0.919	0.93406	0.6484
	1689.59	0.87805	0.93731	0.91809	0.93218	0.64161
	1687.66	0.87682	0.93591	0.91758	0.93029	0.63604
	1685.73	0.87561	0.93457	0.91716	0.92847	0.63163
	1683.81	0.87416	0.93321	0.91659	0.92657	0.62817
	1681.88	0.8722	0.93166	0.91569	0.92433	0.62612
	1679.95	0.86979	0.92978	0.91441	0.92159	0.62641
	1678.02	0.86719	0.92767	0.913	0.91849	0.62948
	1676.09	0.86467	0.9255	0.91169	0.91528	0.63522
	1674.16	0.86233	0.92324	0.91046	0.91203	0.64341
	1672.23	0.86018	0.92072	0.90906	0.9089	0.65374
	1670.3	0.8583	0.91798	0.90725	0.90619	0.66541
	1668.38	0.85653	0.91542	0.90529	0.90398	0.67717
	1666.45	0.85453	0.91324	0.90345	0.90186	0.6883
	1664.52	0.85228	0.91121	0.9017	0.89956	0.6986
	1662.59	0.85013	0.9092	0.90005	0.89727	0.70783
	1660.66	0.8482	0.90735	0.89869	0.89504	0.71584
	1658.73	0.84618	0.90564	0.89768	0.89249	0.72304
	1656.8	0.8438	0.90369	0.89673	0.88934	0.72994
	1654.87	0.84109	0.90111	0.89533	0.8857	0.73687
	1652.95	0.83817	0.89784	0.89318	0.88201	0.74395
	1651.02	0.83532	0.89422	0.89039	0.87876	0.75068
	1649.09	0.83272	0.89069	0.8873	0.87612	0.75653
	1647.16	0.83025	0.88729	0.88417	0.87374	0.7619
	1645.23	0.82787	0.88385	0.88116	0.87126	0.7674
	1643.3	0.82591	0.88046	0.87853	0.8688	0.77292
	1641.37	0.82469	0.87737	0.87645	0.86678	0.77815
	1639.44	0.82407	0.87473	0.87484	0.86529	0.78324
	1637.52	0.82352	0.87247	0.87351	0.86403	0.78874
	1635.59	0.82285	0.87053	0.87226	0.86282	0.79505
	1633.66	0.82248	0.86895	0.871	0.8621	0.80187
	1631.73	0.82261	0.8679	0.86981	0.86216	0.8086
	1629.8	0.82303	0.86749	0.86891	0.86266	0.81527
	1627.87	0.82369	0.86776	0.86844	0.86339	0.82206
	1625.94	0.82498	0.86878	0.86847	0.86449	0.82882
	1624.01	0.82717	0.87057	0.86898	0.86624	0.83532
	1622.09	0.83019	0.87313	0.86984	0.86875	0.84169
	1620.16	0.83384	0.87648	0.87098	0.87198	0.8483
	1618.23	0.83784	0.88052	0.87227	0.87568	0.85523
	1616.3	0.84203	0.88487	0.87353	0.8796	0.86199
	1614.37	0.84633	0.88916	0.87462	0.88358	0.86803
	1612.44	0.85067	0.89329	0.87555	0.88756	0.87333
	1610.51	0.85491	0.89722	0.87635	0.89145	0.87807
	1608.58	0.85887	0.90093	0.87706	0.89511	0.88233
	1606.66	0.86243	0.9044	0.87772	0.89841	0.88616
	1604.73	0.86553	0.90748	0.87825	0.90129	0.88952
	1602.8	0.86825	0.91016	0.87859	0.90383	0.8924
	1600.87	0.87065	0.91262	0.87876	0.90615	0.89499
	1598.94	0.8726	0.91487	0.87871	0.90815	0.89742
	1597.01	0.87393	0.91663	0.8783	0.90965	0.89953
	1595.08	0.87473	0.91777	0.87741	0.91072	0.90117
	1593.15	0.87524	0.9184	0.87607	0.9116	0.90232
	1591.23	0.87558	0.91875	0.87447	0.91238	0.90303
	1589.3	0.87565	0.91893	0.87278	0.91295	0.90336
	1587.37	0.87538	0.91892	0.871	0.91323	0.90332
	1585.44	0.87487	0.91876	0.86915	0.91328	0.90287
	1583.51	0.87421	0.91853	0.86732	0.91315	0.90204
	1581.58	0.87339	0.9183	0.86556	0.9128	0.9009
	1579.65	0.8724	0.91805	0.86376	0.91228	0.89948
	1577.72	0.87131	0.91775	0.86176	0.91186	0.89781
	1575.8	0.87031	0.91745	0.85954	0.91189	0.89592
	1573.87	0.8695	0.91733	0.85729	0.91247	0.89397
	1571.94	0.86873	0.9175	0.85528	0.91332	0.89212
	1570.01	0.86786	0.91789	0.8536	0.91407	0.89033
	1568.08	0.86691	0.91836	0.8524	0.91451	0.88847
	1566.15	0.86598	0.91873	0.85183	0.91451	0.88635
	1564.22	0.86515	0.9188	0.85182	0.91408	0.88386
	1562.29	0.86441	0.91846	0.85216	0.91338	0.88087
	1560.37	0.86362	0.91753	0.85237	0.91253	0.87733
	1558.44	0.86275	0.91589	0.85204	0.9117	0.87342
	1556.51	0.86195	0.91363	0.85101	0.91115	0.86951
	1554.58	0.86121	0.91121	0.84953	0.91095	0.86582
	1552.65	0.86021	0.90888	0.84799	0.91055	0.86241
	1550.72	0.85889	0.90639	0.84651	0.90937	0.85935
	1548.79	0.85757	0.90367	0.84508	0.90745	0.85671
	1546.86	0.85655	0.90092	0.84376	0.90517	0.85453
	1544.93	0.85565	0.89808	0.84232	0.90263	0.85254
	1543.01	0.85443	0.89484	0.84025	0.89968	0.85042
	1541.08	0.85258	0.89094	0.83716	0.89627	0.84824
	1539.15	0.85031	0.8864	0.83287	0.89269	0.84627
	1537.22	0.84802	0.88158	0.82779	0.88937	0.8446
	1535.29	0.84594	0.87694	0.82258	0.8864	0.8432
	1533.36	0.84407	0.87272	0.81782	0.88363	0.84206
	1531.43	0.84244	0.86901	0.8138	0.88094	0.84116
	1529.5	0.84102	0.86571	0.8105	0.87823	0.84047
	1527.58	0.83967	0.86249	0.80754	0.87528	0.8399
	1525.65	0.83816	0.85891	0.80431	0.87191	0.83935
	1523.72	0.83636	0.85481	0.80048	0.86819	0.83876
	1521.79	0.83437	0.85063	0.79636	0.86457	0.83811
	1519.86	0.83231	0.8468	0.79241	0.86138	0.83745
	1517.93	0.83005	0.84306	0.78849	0.85816	0.83692
	1516	0.82751	0.83875	0.78419	0.85432	0.83665
	1514.07	0.82503	0.83381	0.77965	0.84994	0.8367
	1512.15	0.82286	0.8287	0.77528	0.84548	0.83698
	1510.22	0.8208	0.82356	0.7711	0.84096	0.83745
	1508.29	0.81851	0.81799	0.76658	0.83606	0.83823
	1506.36	0.81586	0.81162	0.76122	0.83065	0.83936
	1504.43	0.81289	0.80463	0.75511	0.82487	0.8408
	1502.5	0.80968	0.79742	0.74866	0.81888	0.84254
	1500.57	0.80629	0.79011	0.7421	0.81261	0.84465
	1498.64	0.80279	0.78263	0.73548	0.80594	0.84715
	1496.72	0.79935	0.77499	0.72882	0.79898	0.84984
	1494.79	0.79609	0.76717	0.72198	0.79183	0.8524
	1492.86	0.79282	0.75888	0.71452	0.78433	0.85468
	1490.93	0.78925	0.74982	0.70605	0.77612	0.85673
	1489	0.7854	0.74033	0.69689	0.76744	0.85856
	1487.07	0.78175	0.73139	0.68803	0.75921	0.85999
	1485.14	0.77858	0.72343	0.67997	0.75184	0.86091
	1483.21	0.77564	0.7158	0.6721	0.74471	0.86141
	1481.29	0.77262	0.70791	0.66389	0.73724	0.86162
	1479.36	0.76948	0.69991	0.65547	0.72952	0.8616
	1477.43	0.76628	0.69211	0.64713	0.72187	0.8613
	1475.5	0.76305	0.68438	0.63865	0.71441	0.86057
	1473.57	0.75975	0.67664	0.62984	0.70727	0.85934
	1471.64	0.75643	0.66929	0.62119	0.7007	0.85776
	1469.71	0.75309	0.66271	0.61326	0.69478	0.85597
	1467.78	0.74964	0.65681	0.60609	0.6893	0.85398
	1465.86	0.74609	0.65141	0.59952	0.68405	0.85171
	1463.93	0.74259	0.64654	0.59362	0.67908	0.84916
	1462	0.73935	0.64235	0.58852	0.67458	0.84649
	1460.07	0.73637	0.63884	0.58406	0.67069	0.8439
	1458.14	0.7335	0.63588	0.57996	0.66734	0.84158
	1456.21	0.73063	0.6334	0.57608	0.66456	0.83968
	1454.28	0.72797	0.63158	0.57269	0.66261	0.83833
	1452.35	0.72589	0.63059	0.57017	0.66178	0.83752
	1450.43	0.72439	0.63045	0.5686	0.66192	0.8371
	1448.5	0.72321	0.63116	0.56796	0.66278	0.83705
	1446.57	0.72233	0.63273	0.56828	0.66429	0.83748
	1444.64	0.72185	0.63497	0.56946	0.66642	0.83829
	1442.71	0.72154	0.6378	0.57132	0.66901	0.83936
	1440.78	0.72101	0.64135	0.5738	0.67195	0.84075
	1438.85	0.72012	0.64579	0.57696	0.67533	0.84259
	1436.92	0.71911	0.65118	0.58086	0.67942	0.84486
	1435	0.71826	0.65752	0.58549	0.68446	0.84733
	1433.07	0.71762	0.66485	0.59087	0.69046	0.84978
	1431.14	0.71716	0.67352	0.59744	0.69748	0.85225
	1429.21	0.71693	0.6837	0.6056	0.70556	0.85478
	1427.28	0.71697	0.69495	0.61519	0.71435	0.8572
	1425.35	0.71722	0.70661	0.6257	0.72341	0.85925
	1423.42	0.71756	0.71849	0.63687	0.73269	0.8607
	1421.49	0.71786	0.7309	0.64886	0.74245	0.86146
	1419.57	0.71794	0.7439	0.66165	0.7527	0.86164
	1417.64	0.71773	0.75683	0.6748	0.76296	0.86136
	1415.71	0.7173	0.76886	0.68766	0.77268	0.86072
	1413.78	0.71664	0.77959	0.69983	0.78146	0.85984
	1411.85	0.71581	0.78878	0.71099	0.78898	0.85863
	1409.92	0.71493	0.79634	0.72089	0.79507	0.85684
	1407.99	0.71413	0.80253	0.72964	0.79993	0.85431
	1406.06	0.71365	0.80799	0.73777	0.80412	0.85118
	1404.14	0.71374	0.81343	0.74598	0.80831	0.84776
	1402.21	0.71444	0.81916	0.75447	0.81271	0.84438
	1400.28	0.71563	0.82466	0.76258	0.81688	0.84133
	1398.35	0.71719	0.82909	0.76936	0.82021	0.83877
	1396.42	0.71902	0.83223	0.77449	0.82258	0.83678
	1394.49	0.72099	0.83444	0.77834	0.8243	0.83542
	1392.56	0.72305	0.83619	0.78144	0.82576	0.8348
	1390.63	0.72512	0.83782	0.78425	0.82725	0.83494
	1388.71	0.72704	0.83947	0.78706	0.82882	0.83566
	1386.78	0.72862	0.8411	0.79	0.83039	0.83643
	1384.85	0.72977	0.84263	0.79305	0.83184	0.83645
	1382.92	0.73046	0.844	0.79621	0.8331	0.83508
	1380.99	0.73074	0.84517	0.79946	0.8341	0.83222
	1379.06	0.73065	0.84609	0.80276	0.83482	0.82836
	1377.13	0.73027	0.84675	0.80598	0.83523	0.8243
	1375.2	0.72967	0.84713	0.80896	0.83534	0.82084
	1373.28	0.72885	0.84725	0.81163	0.83511	0.81846
	1371.35	0.72775	0.84706	0.81395	0.83445	0.81726
	1369.42	0.72629	0.84648	0.81584	0.83313	0.81719
	1367.49	0.72451	0.84546	0.8172	0.83111	0.81822
	1365.56	0.72257	0.84415	0.81814	0.82849	0.82031
	1363.63	0.72052	0.84264	0.81878	0.82548	0.82335
	1361.7	0.71835	0.84097	0.81919	0.82226	0.82713
	1359.77	0.71601	0.83914	0.81939	0.81907	0.83126
	1357.85	0.71349	0.83716	0.81942	0.81619	0.83514
	1355.92	0.71087	0.83508	0.81927	0.81389	0.83797
	1353.99	0.70826	0.83297	0.81895	0.81229	0.83928
	1352.06	0.70567	0.83085	0.81849	0.81135	0.83917
	1350.13	0.70305	0.82867	0.81798	0.81099	0.83819
	1348.2	0.70035	0.82643	0.81746	0.81111	0.83684
	1346.27	0.69754	0.82416	0.81697	0.81157	0.83536
	1344.34	0.69465	0.82192	0.81656	0.81226	0.83378
	1342.42	0.69178	0.81975	0.81628	0.81305	0.83201
	1340.49	0.68896	0.81765	0.81616	0.81382	0.82996
	1338.56	0.68614	0.81555	0.81615	0.8144	0.82754
	1336.63	0.68329	0.81343	0.81617	0.81461	0.82471
	1334.7	0.68044	0.81127	0.81619	0.81436	0.82146
	1332.77	0.67761	0.80908	0.81621	0.81361	0.81785
	1330.84	0.67477	0.80684	0.81627	0.81244	0.81399
	1328.91	0.67192	0.8045	0.81632	0.81101	0.81004
	1326.99	0.66901	0.80202	0.81627	0.80943	0.80609
	1325.06	0.66598	0.79935	0.81607	0.80771	0.8022
	1323.13	0.66276	0.79641	0.81569	0.8057	0.79836
	1321.2	0.65935	0.79315	0.81512	0.80331	0.79461
	1319.27	0.65577	0.78958	0.81439	0.80052	0.791
	1317.34	0.65207	0.78577	0.8135	0.79742	0.78753
	1315.41	0.64824	0.78176	0.81249	0.79405	0.78417
	1313.48	0.64428	0.77757	0.81141	0.79043	0.78083
	1311.56	0.64023	0.77319	0.81028	0.78663	0.77741
	1309.63	0.63608	0.76857	0.80907	0.78267	0.77383
	1307.7	0.63183	0.7637	0.80771	0.77861	0.77001
	1305.77	0.62745	0.75855	0.80621	0.77448	0.76589
	1303.84	0.62293	0.75311	0.80457	0.77028	0.76144
	1301.91	0.6183	0.74736	0.80281	0.76602	0.75668
	1299.98	0.61357	0.74125	0.80087	0.76164	0.75166
	1298.05	0.60875	0.73473	0.79872	0.75709	0.74641
	1296.13	0.60378	0.72776	0.7963	0.75229	0.74091
	1294.2	0.59863	0.72031	0.7936	0.74713	0.73507
	1292.27	0.59325	0.71232	0.79059	0.74151	0.7288
	1290.34	0.58767	0.70372	0.78719	0.73532	0.72195
	1288.41	0.58188	0.69441	0.78334	0.72847	0.71441
	1286.48	0.57587	0.68434	0.779	0.72087	0.70606
	1284.55	0.56958	0.67343	0.77414	0.71241	0.69682
	1282.62	0.56298	0.66157	0.76869	0.70296	0.68661
	1280.7	0.55606	0.64861	0.76253	0.69241	0.67537
	1278.77	0.54884	0.63441	0.75557	0.68061	0.66306
	1276.84	0.54134	0.61887	0.74774	0.66746	0.64964
	1274.91	0.53353	0.60188	0.739	0.65279	0.63498
	1272.98	0.52532	0.58328	0.72925	0.6364	0.6189
	1271.05	0.51664	0.56286	0.71834	0.61798	0.60111
	1269.12	0.50744	0.54048	0.70614	0.59732	0.58143
	1267.19	0.49769	0.51617	0.69262	0.57434	0.55979
	1265.27	0.48734	0.49015	0.67787	0.54915	0.53633
	1263.34	0.47634	0.46288	0.66213	0.52212	0.51141
	1261.41	0.46471	0.43496	0.6457	0.49385	0.48561
	1259.48	0.45255	0.40709	0.62896	0.4651	0.45964
	1257.55	0.43997	0.37996	0.61229	0.43663	0.43423
	1255.62	0.42706	0.35417	0.59605	0.40917	0.41004
	1253.69	0.41387	0.33022	0.5805	0.38334	0.38765
	1251.76	0.40051	0.30851	0.56587	0.35965	0.36752
	1249.84	0.38709	0.28921	0.55229	0.33843	0.34987
	1247.91	0.37374	0.27232	0.53984	0.31977	0.33471
	1245.98	0.36055	0.25772	0.52851	0.30362	0.32187
	1244.05	0.34764	0.2452	0.51822	0.2898	0.31104
	1242.12	0.33509	0.23453	0.50886	0.2781	0.30186
	1240.19	0.32303	0.22546	0.5003	0.26822	0.294
	1238.26	0.31157	0.2177	0.49245	0.2598	0.2871
	1236.33	0.3008	0.21094	0.4852	0.2525	0.28083
	1234.4	0.29078	0.20495	0.47848	0.24598	0.27496
	1232.48	0.28152	0.19953	0.4722	0.24003	0.26928
	1230.55	0.27297	0.19454	0.46632	0.23449	0.26367
	1228.62	0.26508	0.18987	0.46077	0.22923	0.25798
	1226.69	0.2578	0.18545	0.45552	0.2242	0.2521
	1224.76	0.25109	0.18123	0.45049	0.21934	0.24594
	1222.83	0.24493	0.17719	0.44566	0.21466	0.23948
	1220.9	0.23927	0.17332	0.44103	0.21015	0.23274
	1218.97	0.23406	0.16963	0.43661	0.20581	0.22588
	1217.05	0.22927	0.1661	0.4324	0.20164	0.21909
	1215.12	0.22484	0.16272	0.42833	0.19763	0.21264
	1213.19	0.22072	0.15946	0.42436	0.19377	0.20676
	1211.26	0.21689	0.15632	0.42045	0.19003	0.20161
	1209.33	0.21331	0.15329	0.4166	0.18641	0.1973
	1207.4	0.20994	0.15036	0.41283	0.1829	0.19385
	1205.47	0.20677	0.14754	0.40914	0.17951	0.19122
	1203.54	0.20378	0.14484	0.40555	0.17622	0.18934
	1201.62	0.20091	0.14224	0.40207	0.17301	0.18806
	1199.69	0.19826	0.13973	0.39869	0.16998	0.18715
	1197.76	0.19567	0.13732	0.39541	0.167	0.18639
	1195.83	0.19315	0.135	0.39222	0.16409	0.18554
	1193.9	0.19068	0.13276	0.38911	0.16127	0.18442
	1191.97	0.18827	0.13061	0.38609	0.15853	0.18292
	1190.04	0.18589	0.12853	0.38315	0.15586	0.18103
	1188.11	0.18353	0.1265	0.38025	0.15323	0.17883
	1186.19	0.18116	0.12453	0.37736	0.15064	0.17644
	1184.26	0.17876	0.12259	0.37444	0.14808	0.17401
	1182.33	0.17632	0.12067	0.37148	0.14555	0.17162
	1180.4	0.17386	0.11877	0.36848	0.14304	0.16932
	1178.47	0.17139	0.1169	0.36543	0.14054	0.16711
	1176.54	0.16891	0.11505	0.36235	0.13806	0.16499
	1174.61	0.16645	0.11322	0.35925	0.1356	0.16295
	1172.68	0.16403	0.11143	0.35614	0.13318	0.16097
	1170.76	0.16167	0.10966	0.35303	0.13079	0.15903
	1168.83	0.15938	0.10793	0.34994	0.12841	0.15711
	1166.9	0.15718	0.10622	0.34684	0.12605	0.15518
	1164.97	0.15505	0.10453	0.34373	0.12367	0.15321
	1163.04	0.153	0.10285	0.34059	0.12129	0.1512
	1161.11	0.15102	0.10116	0.3374	0.11887	0.14915
	1159.18	0.14909	0.09947	0.33415	0.1164	0.14705
	1157.25	0.14719	0.09776	0.33084	0.11388	0.1449
	1155.33	0.14529	0.09603	0.32745	0.11131	0.14269
	1153.4	0.14335	0.09427	0.32399	0.1087	0.14043
	1151.47	0.14134	0.09248	0.32045	0.10603	0.13813
	1149.54	0.13923	0.09064	0.31679	0.1033	0.1358
	1147.61	0.137	0.08873	0.31301	0.10053	0.13344
	1145.68	0.13463	0.08676	0.30911	0.09772	0.13108
	1143.75	0.13212	0.08473	0.30511	0.0949	0.12875
	1141.82	0.12944	0.08263	0.30103	0.09207	0.12646
	1139.9	0.12659	0.08045	0.29685	0.08923	0.1242
	1137.97	0.12352	0.07818	0.29255	0.08637	0.12195
	1136.04	0.12021	0.0758	0.2881	0.0835	0.11968
	1134.11	0.11666	0.0733	0.2835	0.08062	0.11738
	1132.18	0.11285	0.07069	0.27873	0.07772	0.11501
	1130.25	0.10877	0.06795	0.2738	0.07479	0.11257
	1128.32	0.10441	0.06507	0.26868	0.0718	0.10998
	1126.39	0.09976	0.06206	0.26338	0.06874	0.10721
	1124.47	0.09479	0.05891	0.25786	0.06562	0.10421
	1122.54	0.08953	0.05565	0.25215	0.06244	0.10096
	1120.61	0.084	0.05231	0.24626	0.05922	0.09748
	1118.68	0.07829	0.04891	0.24025	0.05599	0.09379
	1116.75	0.07249	0.04552	0.2342	0.05277	0.08996
	1114.82	0.06674	0.04218	0.2282	0.04963	0.08608
	1112.89	0.06117	0.03896	0.22235	0.04661	0.08222
	1110.96	0.05597	0.03589	0.21675	0.04377	0.07847
	1109.04	0.05127	0.03304	0.21146	0.04113	0.07493
	1107.11	0.04721	0.03044	0.20659	0.03877	0.07169
	1105.18	0.04391	0.02813	0.20222	0.03672	0.06882
	1103.25	0.04144	0.02613	0.19841	0.035	0.06638
	1101.32	0.03982	0.02443	0.19519	0.03361	0.06441
	1099.39	0.03905	0.02303	0.19257	0.03256	0.06292
	1097.46	0.03906	0.0219	0.19053	0.03182	0.0619
	1095.53	0.03975	0.02101	0.18904	0.03138	0.06135
	1093.61	0.041	0.02036	0.18803	0.03122	0.06123
	1091.68	0.04271	0.01991	0.18749	0.03131	0.06151
	1089.75	0.04475	0.01965	0.18739	0.03165	0.06218
	1087.82	0.04705	0.01955	0.18771	0.0322	0.06319
	1085.89	0.04953	0.01962	0.18845	0.03296	0.06453
	1083.96	0.05218	0.01982	0.18961	0.03394	0.0662
	1082.03	0.05496	0.02017	0.19116	0.03513	0.06817
	1080.1	0.05786	0.02065	0.19311	0.03653	0.07045
	1078.18	0.06087	0.02126	0.19545	0.03816	0.07306
	1076.25	0.06401	0.02202	0.19818	0.04004	0.07603
	1074.32	0.06727	0.02292	0.20133	0.04221	0.07938
	1072.39	0.07069	0.02398	0.2049	0.04469	0.08314
	1070.46	0.07427	0.0252	0.2089	0.04754	0.08735
	1068.53	0.07805	0.02659	0.21338	0.05078	0.09207
	1066.6	0.08205	0.02817	0.21831	0.05449	0.09734
	1064.67	0.08629	0.02995	0.22371	0.05871	0.10324
	1062.75	0.09079	0.03194	0.22957	0.06351	0.10982
	1060.82	0.09555	0.03418	0.23589	0.06895	0.11716
	1058.89	0.10062	0.03667	0.2427	0.07511	0.12534
	1056.96	0.10603	0.03946	0.25004	0.08211	0.13447
	1055.03	0.11184	0.04259	0.25794	0.09007	0.1447
	1053.1	0.11809	0.04608	0.26643	0.09911	0.15615
	1051.17	0.1248	0.04999	0.27552	0.10938	0.16891
	1049.24	0.13197	0.05436	0.28519	0.12099	0.18306
	1047.32	0.13967	0.05927	0.29546	0.13407	0.19861
	1045.39	0.14794	0.06478	0.30638	0.14874	0.21557
	1043.46	0.15683	0.071	0.31802	0.1651	0.23389
	1041.53	0.16637	0.07801	0.33043	0.18325	0.25348
	1039.6	0.17662	0.08594	0.34367	0.20321	0.27424
	1037.67	0.18759	0.09491	0.35775	0.22497	0.29604
	1035.74	0.19934	0.10505	0.37272	0.24847	0.31873
	1033.81	0.21187	0.11652	0.3886	0.27356	0.34215
	1031.89	0.22518	0.12947	0.40541	0.30007	0.36615
	1029.96	0.23926	0.14408	0.42319	0.3278	0.39067
	1028.03	0.25409	0.16053	0.44197	0.35654	0.41567
	1026.1	0.26967	0.17901	0.46179	0.38606	0.44112
	1024.17	0.28601	0.19967	0.48261	0.41606	0.46693
	1022.24	0.30303	0.22261	0.5043	0.44623	0.49299
	1020.31	0.32065	0.24784	0.52672	0.47626	0.51916
	1018.38	0.33877	0.27532	0.54976	0.50583	0.5453
	1016.46	0.35735	0.30494	0.57333	0.53473	0.57127
	1014.53	0.37638	0.33653	0.59728	0.56274	0.5969
	1012.6	0.39581	0.36978	0.62135	0.58962	0.62195
	1010.67	0.41551	0.40425	0.64524	0.6151	0.64613
	1008.74	0.4353	0.43938	0.66865	0.63892	0.66918
	1006.81	0.45501	0.47462	0.69135	0.66088	0.69092
	1004.88	0.47454	0.50943	0.71312	0.68084	0.7113
	1002.95	0.49386	0.54327	0.73374	0.69874	0.73034
	1001.03	0.51284	0.57556	0.75305	0.71449	0.74811
	999.097	0.53125	0.60568	0.77087	0.72798	0.76464
	997.168	0.54871	0.63304	0.78697	0.73902	0.77984
	995.239	0.56489	0.65716	0.80108	0.74744	0.79353
	993.31	0.5795	0.67771	0.81304	0.75315	0.80558
	991.381	0.59238	0.6946	0.82291	0.75623	0.81593
	989.453	0.6034	0.70795	0.83094	0.75691	0.82462
	987.524	0.61243	0.71809	0.83745	0.75547	0.83171
	985.595	0.61937	0.72544	0.84267	0.75224	0.83721
	983.666	0.62417	0.73041	0.84673	0.74747	0.84106
	981.738	0.62684	0.73342	0.84979	0.74145	0.84319
	979.809	0.62748	0.73488	0.85209	0.73451	0.84367
	977.88	0.62628	0.73533	0.85394	0.72712	0.84274
	975.951	0.62355	0.7354	0.85563	0.71979	0.8408
	974.023	0.61968	0.73561	0.85743	0.71297	0.83825
	972.094	0.61508	0.7363	0.85952	0.70695	0.83537
	970.165	0.61004	0.73757	0.86195	0.70186	0.83224
	968.236	0.60474	0.73935	0.8646	0.6977	0.82877
	966.308	0.59932	0.7416	0.86731	0.69443	0.82493
	964.379	0.594	0.74434	0.87002	0.69209	0.82082
	962.45	0.58907	0.74764	0.8728	0.69077	0.81675
	960.521	0.58478	0.75153	0.87579	0.69054	0.8131
	958.593	0.58128	0.75597	0.87904	0.69143	0.81021
	956.664	0.57858	0.7609	0.88243	0.69341	0.80828
	954.735	0.57662	0.76621	0.88581	0.69637	0.80739
	952.806	0.57539	0.77182	0.88912	0.70022	0.80756
	950.878	0.57491	0.77769	0.89239	0.70491	0.80882
	948.949	0.57528	0.78381	0.8957	0.71043	0.81122
	947.02	0.57654	0.79022	0.89912	0.71679	0.81482
	945.091	0.57869	0.79697	0.90266	0.72393	0.81957
	943.163	0.58168	0.80403	0.90632	0.73168	0.82528
	941.234	0.5854	0.81131	0.91004	0.73984	0.83159
	939.305	0.5898	0.81863	0.91371	0.74818	0.83808
	937.376	0.59483	0.82585	0.91722	0.75654	0.84442
	935.448	0.60049	0.833	0.92057	0.76488	0.85046
	933.519	0.60683	0.84018	0.92389	0.77325	0.85629
	931.59	0.61383	0.84747	0.92731	0.78169	0.86201
	929.661	0.62144	0.8548	0.93078	0.79017	0.86769
	927.732	0.62957	0.86198	0.93414	0.79858	0.87329
	925.804	0.6381	0.86889	0.93723	0.80682	0.87873
	923.875	0.64697	0.87545	0.94002	0.8148	0.88392
	921.946	0.65613	0.88172	0.9426	0.82252	0.88883
	920.017	0.66557	0.88777	0.94505	0.83006	0.89353
	918.089	0.67532	0.89364	0.94739	0.83749	0.89812
	916.16	0.68537	0.8993	0.94961	0.84483	0.90265
	914.231	0.69563	0.90473	0.95171	0.85202	0.90713
	912.302	0.70601	0.90989	0.95364	0.85896	0.91154
	910.374	0.71643	0.91477	0.95529	0.86562	0.91583
	908.445	0.72684	0.91935	0.95658	0.87199	0.92006
	906.516	0.73731	0.92376	0.95766	0.87824	0.92435
	904.587	0.74798	0.92829	0.95879	0.88456	0.92885
	902.659	0.75895	0.9332	0.96015	0.89107	0.93368
	900.73	0.77019	0.93845	0.96151	0.89767	0.93875
	898.801	0.78142	0.94337	0.96204	0.90384	0.9439
	896.872	0.79222	0.94661	0.96043	0.90859	0.94881
	894.944	0.80215	0.94676	0.9554	0.91082	0.95326
	893.015	0.81092	0.94341	0.94657	0.91017	0.95716
	891.086	0.81862	0.93756	0.93483	0.90737	0.96066
	889.157	0.82571	0.93107	0.92213	0.90391	0.9641
	887.229	0.83271	0.92556	0.91065	0.9012	0.96777
	885.3	0.84	0.92197	0.90194	0.90008	0.97173
	883.371	0.84777	0.9207	0.89681	0.9009	0.97586
	881.442	0.85621	0.92195	0.89549	0.9038	0.98001
	879.514	0.86546	0.92572	0.89796	0.90877	0.98404
	877.585	0.87564	0.93189	0.90413	0.91578	0.98789
	875.656	0.88678	0.94024	0.91377	0.92471	0.99151
	873.727	0.89879	0.95031	0.92628	0.9352	0.99477
	871.799	0.91143	0.96121	0.94039	0.94651	0.99745
	869.87	0.92428	0.9714	0.95421	0.95748	0.99927
	867.941	0.93676	0.97893	0.96558	0.96664	1
	866.012	0.94825	0.98201	0.97272	0.97267	0.99955
	864.083	0.95825	0.97995	0.97494	0.97505	0.9979
	862.155	0.96656	0.97356	0.97293	0.9743	0.99523
	860.226	0.97331	0.9645	0.96831	0.97162	0.9918
	858.297	0.97872	0.95411	0.96271	0.96799	0.98774
	856.368	0.98278	0.94288	0.957	0.96371	0.98297
	854.44	0.98521	0.93077	0.95127	0.95861	0.97727
	852.511	0.98564	0.91774	0.94529	0.95243	0.97044
	850.582	0.98386	0.9039	0.93896	0.94502	0.96243
	848.653	0.97984	0.88944	0.9324	0.93635	0.95337
	846.725	0.97367	0.87466	0.92579	0.92657	0.94351
	844.796	0.96544	0.8599	0.91928	0.91596	0.93322
	842.867	0.95523	0.84545	0.9129	0.9048	0.92286
	840.938	0.94323	0.83153	0.90666	0.89337	0.91273
	839.01	0.92978	0.81832	0.90061	0.88192	0.90309
	837.081	0.91535	0.80598	0.8949	0.87068	0.89415
	835.152	0.90032	0.79462	0.88967	0.85987	0.886
	833.223	0.88494	0.78423	0.88493	0.8496	0.87862
	831.295	0.86941	0.77475	0.8806	0.83986	0.87185
	829.366	0.85396	0.76613	0.87667	0.83065	0.86545
	827.437	0.8389	0.75836	0.87319	0.82192	0.85916
	825.508	0.82449	0.75139	0.87011	0.81366	0.85271
	823.58	0.81079	0.74511	0.86734	0.80577	0.8459
	821.651	0.79778	0.7394	0.86485	0.79816	0.83853
	819.722	0.78541	0.73422	0.8627	0.79073	0.83043
	817.793	0.77377	0.72962	0.86093	0.78348	0.82148
	815.865	0.76302	0.72574	0.85952	0.77657	0.81173
	813.936	0.7533	0.72271	0.85845	0.77024	0.80157
	812.007	0.74469	0.72065	0.85786	0.76475	0.79168
	810.078	0.7372	0.71967	0.85795	0.76029	0.78285
	808.15	0.73084	0.71988	0.85883	0.75695	0.77566
	806.221	0.72561	0.72131	0.86037	0.75478	0.77043
	804.292	0.72152	0.72391	0.86243	0.75376	0.76725
	802.363	0.71857	0.72761	0.86501	0.75392	0.76618
	800.434	0.7168	0.7324	0.86827	0.75533	0.76724
	798.506	0.7163	0.73843	0.87227	0.75811	0.77046
	796.577	0.71715	0.74581	0.87696	0.76234	0.77576
	794.648	0.71947	0.75457	0.88228	0.7681	0.78294
	792.719	0.72339	0.76465	0.88827	0.77542	0.79167
	790.791	0.72902	0.77599	0.89498	0.78429	0.80151
	788.862	0.73648	0.78861	0.90238	0.79474	0.81201
	786.933	0.74589	0.80256	0.91032	0.80681	0.82287
	785.004	0.75732	0.81781	0.91871	0.82048	0.83407
	783.076	0.77081	0.83412	0.92753	0.83565	0.84581
	781.147	0.78622	0.8511	0.93672	0.85198	0.85833
	779.218	0.80323	0.86832	0.94598	0.86903	0.87161
	777.289	0.82129	0.88537	0.95494	0.88625	0.88534
	775.361	0.83977	0.90183	0.96332	0.90313	0.89904
	773.432	0.85803	0.91723	0.97102	0.91914	0.91225
	771.503	0.87552	0.93119	0.97801	0.93382	0.9246
	769.574	0.89181	0.94343	0.98411	0.94681	0.93579
	767.646	0.90649	0.95384	0.98908	0.95783	0.94557
	765.717	0.91923	0.9624	0.99286	0.96678	0.95381
	763.788	0.92981	0.96919	0.99562	0.97369	0.96052
	761.859	0.93829	0.97438	0.99761	0.97877	0.96584
	759.931	0.94499	0.97827	0.99893	0.98233	0.97002
	758.002	0.95033	0.98123	0.99964	0.98476	0.97333
	756.073	0.95468	0.98359	0.99991	0.98641	0.97601
	754.144	0.95829	0.98557	1	0.98761	0.97829
	752.216	0.96137	0.98723	1.00007	0.98853	0.98032
	750.287	0.96415	0.98865	1.0001	0.9893	0.98221
	748.358	0.96688	0.98995	1.00001	0.99002	0.98406
	746.429	0.96969	0.99124	0.99989	0.9908	0.98598
	744.5	0.97257	0.99255	0.99992	0.99169	0.98805
	742.572	0.97539	0.99383	1.00016	0.99265	0.99013
	740.643	0.97808	0.99501	1.00043	0.9936	0.99157
	738.714	0.98067	0.99606	1.00055	0.99451	0.99136
	736.785	0.98322	0.997	1.00056	0.99538	0.98887
	734.857	0.98569	0.9978	1.0006	0.99619	0.98436
	732.928	0.98796	0.99845	1.00068	0.99691	0.97878
	730.999	0.99004	0.99901	1.00069	0.99759	0.97315
	729.07	0.99197	0.9995	1.00054	0.99826	0.96818
	727.142	0.99379	0.99985	1.00028	0.99888	0.96422
	725.213	0.99548	0.99998	1.00006	0.99938	0.96147
	723.284	0.99707	1	1	0.99983	0.96015
	721.355	0.99836	1.00159	1.00026	1.00008	0.96015
	719.427	0.99928	1.0028	1.00019	1	0.96158
	717.498	0.99983	1.00354	0.99967	0.99982	0.96448
	715.569	1	1.00365	0.99863	0.99912	0.96869
	713.64	1.00007	1.00322	0.99713	0.99797	0.97379
	711.712	0.99984	1.00248	0.99532	0.99655	0.97894
	709.783	0.99935	1.00157	0.99325	0.99499	0.98311
	707.854	0.99868	1.00056	0.99109	0.99337	0.98557
	705.925	0.99799	0.99957	0.98913	0.99187	0.98642
	703.997	0.99742	0.99879	0.98759	0.99067	0.98637
	702.068	0.99709	0.99842	0.98656	0.98991	0.98622
	700.139	0.99701	0.99853	0.98611	0.98965	0.98635
	698.21	0.99713	0.99908	0.98634	0.98987	0.98678
	696.282	0.99745	1	0.98728	0.99055	0.98741
	694.353	0.99798	1.00161	0.98882	0.99166	0.98815
	692.424	0.9987	1.00355	0.99077	0.99313	0.98896
	690.495	0.99948	1.00567	0.99295	0.99476	0.9898
	688.567	1	1.0076	0.99504	0.9962	0.99066
	686.638	1.00202	1.00888	0.99661	0.99715	0.99142
	684.709	1.00365	1.00951	0.99749	0.99766	0.99207
	682.78	1.00553	1.01021	0.99809	0.99821	0.99284
	680.851	1.00795	1.01147	0.99886	0.99902	0.99401
	678.923	1.01044	1.01292	0.99963	0.99974	0.99547
	676.994	1.01226	1.01388	1	1	0.99673
	675.065	1.01303	1.01407	1.00079	1.0009	0.99731
	673.136	1.01269	1.01354	1.00094	1.00124	0.99704
	671.208	1.01166	1.01256	1.00069	1.00118	0.99625
	669.279	1.01073	1.01162	1.0006	1.00117	0.99566
	667.35	1.01071	1.01122	1.00114	1.00173	0.99597
	665.421	1.01169	1.01152	1.00232	1.00298	0.99723
	663.493	1.01307	1.01223	1.00373	1.0046	0.99885
	661.564	1.01397	1.01278	1.00484	1.00595	0.99994
	659.635	1.01391	1.01275	1.00537	1.00658	1
	657.706	1.01295	1.01201	1.00522	1.00643	1.00008
	655.778	1.01149	1.01071	1.00447	1.00575	0.99931
	653.849	1.00995	1.00918	1.00345	1.00499	0.99822
	651.92	1.00848	1.00775	1.00265	1.00443	0.99729
	649.991	1.00702	1.00654	1.00227	1.004	0.99661
	648.063	1.0056	1.00546	1.00207	1.00348	0.99595
	646.134	1.0043	1.00434	1.00175	1.00284	0.99521
	644.205	1.00302	1.00306	1.00116	1.00204	0.99442
	642.276	1.0016	1.00158	1.00043	1.00108	0.99361
	640.348	1	1	0.99971	1	0.99279
	638.419	0.9989	0.99905	0.99906	0.99945	0.99203
	636.49	0.99786	0.99815	0.9984	0.99892	0.99139
	634.561	0.99691	0.99729	0.99773	0.99841	0.99093
	632.633	0.99581	0.99635	0.99704	0.99772	0.99057
	630.704	0.99418	0.99512	0.9962	0.99656	0.99009
	628.775	0.99226	0.99367	0.99519	0.99526	0.98947
	626.846	0.99087	0.99255	0.9944	0.99454	0.98918
	624.918	0.98945	0.99174	0.99389	0.99368	0.98894
	622.989	0.98823	0.99129	0.99388	0.99296	0.9887
	621.06	0.98722	0.99125	0.99445	0.99247	0.98849
	619.131	0.98627	0.99155	0.99537	0.99211	0.98834
	617.202	0.98532	0.99208	0.99638	0.99175	0.98822
	615.274	0.98443	0.99274	0.99745	0.99131	0.98802
	613.345	0.98365	0.99349	0.99867	0.99079	0.98761
	611.416	0.9829	0.99429	0.99999	0.99018	0.98688
	609.487	0.98201	0.99514	1.00123	0.98941	0.98578
	607.559	0.98088	0.99598	1.00226	0.98844	0.98436
	605.63	0.97956	0.99671	1.00308	0.98722	0.9827
	603.701	0.97807	0.99722	1.00373	0.98566	0.98084
	601.772	0.97629	0.99739	1.00411	0.98365	0.97872
	599.844	0.97413	0.99723	1.00405	0.98119	0.97641
	597.915	0.97168	0.9969	1.00367	0.9785	0.97403
	595.986	0.96911	0.99655	1.00321	0.97573	0.97169
	594.057	0.96658	0.99619	1.00285	0.97296	0.96942
	592.129	0.96418	0.99584	1.00252	0.9702	0.9672
	590.2	0.96191	0.99547	1.00204	0.9674	0.96502
	588.271	0.95964	0.99503	1.00136	0.96451	0.96282
	586.342	0.95732	0.9945	1.00064	0.96153	0.96054
	584.414	0.95506	0.99396	1	0.95858	0.95818
	582.485	0.95307	0.99351	0.9995	0.95577	0.95575
	580.556	0.95149	0.99324	0.999	0.95316	0.95333
	578.627	0.95032	0.99315	0.99853	0.95074	0.95101
	576.699	0.94943	0.99319	0.99821	0.94848	0.94882
	574.77	0.9487	0.99332	0.99802	0.94634	0.94677
	572.841	0.94819	0.99356	0.99784	0.94434	0.9448
	570.912	0.94803	0.99397	0.99761	0.94253	0.9428
	568.984	0.94832	0.99456	0.99741	0.94098	0.94069
	567.055	0.94903	0.99538	0.99743	0.93972	0.93853
	565.126	0.95011	0.99642	0.99769	0.93875	0.93649
	563.197	0.9515	0.99768	0.99803	0.93804	0.93474
	561.269	0.95324	0.99911	0.99828	0.93756	0.93338
	559.34	0.95544	1.00062	0.99848	0.93726	0.93241
	557.411	0.95814	1.00218	0.99876	0.93712	0.93184
	555.482	0.96127	1.00383	0.99917	0.93718	0.93169
	553.553	0.9647	1.00563	0.99961	0.93753	0.93199
	551.625	0.96842	1.00754	1.00003	0.93822	0.93273
	549.696	0.97246	1.0094	1.00048	0.93921	0.93384
	547.767	0.9768	1.01107	1.00099	0.94038	0.9352
	545.838	0.98125	1.0125	1.00139	0.94163	0.93667
	543.91	0.98554	1.01367	1.0015	0.94288	0.93811
	541.981	0.98941	1.01452	1.00129	0.94411	0.93933
	540.052	0.9928	1.01496	1.00091	0.94531	0.94014
	538.123	0.99575	1.01485	1.00035	0.94636	0.94038
	536.195	0.99825	1.01397	0.9994	0.94706	0.93997
	534.266	1.00011	1.01214	0.99789	0.94736	0.93891
	532.337	1.00112	1.00931	0.99583	0.94724	0.93721
	530.408	1.00111	1.00533	0.99329	0.94651	0.93478
	528.48	1	1	0.99023	0.94492	0.9315
	526.551	1.00035	0.99456	0.98644	0.94228	0.92732
	524.622	0.99932	0.98736	0.98166	0.93838	0.92213
	522.693	0.9966	0.97822	0.9758	0.93303	0.91576
	520.765	0.99189	0.96695	0.96891	0.92604	0.90801
	518.836	0.98504	0.95343	0.96095	0.91714	0.89862
	516.907	0.97611	0.93783	0.95177	0.90616	0.8875
	514.978	0.96501	0.92035	0.94123	0.89298	0.87466
	513.05	0.95132	0.90093	0.92932	0.87736	0.86012
	511.121	0.93453	0.87939	0.91616	0.85906	0.84383
	509.192	0.91452	0.85583	0.9018	0.83804	0.82582
	507.263	0.89166	0.83067	0.88627	0.81451	0.80625
	505.335	0.86635	0.80443	0.86982	0.78888	0.78527
	503.406	0.83857	0.77723	0.85276	0.76135	0.76299
	501.477	0.80818	0.74914	0.83533	0.73198	0.73956
	499.548	0.77557	0.72058	0.81772	0.70117	0.71545
	497.62	0.74157	0.69217	0.8001	0.66965	0.69128
	495.691	0.70683	0.66415	0.78263	0.63791	0.66734
	493.762	0.67174	0.6364	0.76543	0.60616	0.64362
	491.833	0.63652	0.60876	0.74854	0.57457	0.62001
	489.904	0.60158	0.58129	0.73185	0.54348	0.59651
	487.976	0.56765	0.5543	0.71544	0.51338	0.57334
	486.047	0.53542	0.52806	0.69948	0.48473	0.55067
	484.118	0.50539	0.50268	0.68418	0.45782	0.52871
	482.189	0.47812	0.47849	0.66972	0.4331	0.50793
	480.261	0.45393	0.45574	0.65625	0.41089	0.48869
	478.332	0.43296	0.43459	0.64384	0.39131	0.47119
	476.403	0.41536	0.4153	0.63268	0.37454	0.45565
	474.474	0.40139	0.39832	0.6231	0.36089	0.44245
	472.546	0.39115	0.38407	0.61537	0.35061	0.43198
	470.617	0.38444	0.37266	0.60959	0.34371	0.42451
	468.688	0.38088	0.36404	0.60578	0.34008	0.42013
	466.759	0.38028	0.35818	0.60405	0.33966	0.41893
	464.831	0.3825	0.35514	0.60456	0.3425	0.42113
	462.902	0.3874	0.355	0.60731	0.34867	0.42688
	460.973	0.39472	0.35768	0.61213	0.35804	0.43605
	459.044	0.40415	0.36295	0.61874	0.37029	0.44823
	457.116	0.41538	0.37052	0.62693	0.38505	0.4629
	455.187	0.42829	0.38024	0.63663	0.40215	0.47975
	453.258	0.44276	0.39213	0.6477	0.42146	0.49861
	451.329	0.45857	0.40607	0.65984	0.44258	0.51909
	449.401	0.47553	0.42186	0.67283	0.46507	0.54072
	447.472	0.49364	0.43942	0.68665	0.48873	0.56324
	445.543	0.51292	0.4588	0.70124	0.51347	0.58652
	443.614	0.53342	0.48007	0.71651	0.5394	0.61063
	441.686	0.55526	0.50343	0.7325	0.56677	0.6358
	439.757	0.5784	0.52882	0.74914	0.59535	0.6618
	437.828	0.60263	0.55596	0.7662	0.62455	0.68806
	435.899	0.62757	0.58431	0.78327	0.65381	0.71401
	433.971	0.6523	0.61269	0.79971	0.68219	0.73885
	432.042	0.67632	0.64046	0.81521	0.70921	0.76219
	430.113	0.70044	0.66866	0.83054	0.73575	0.78479
	428.184	0.72574	0.69858	0.84643	0.76293	0.80763
	426.255	0.75263	0.73056	0.863	0.79095	0.83095
	424.327	0.78085	0.76415	0.87995	0.81944	0.85442
	422.398	0.80991	0.79873	0.89691	0.84792	0.87765
	420.469	0.83958	0.83404	0.91374	0.87629	0.90054
	418.54	0.86991	0.8701	0.93042	0.90466	0.92319
	416.612	0.90106	0.90703	0.94675	0.93306	0.9456
	414.683	0.92976	0.94024	0.96161	0.95839	0.96564
	412.754	0.948	0.95792	0.97472	0.97372	0.97942
	410.825	0.96569	0.97425	0.98916	0.98846	0.99345
	408.897	0.97278	0.97993	0.99208	0.99219	0.99624
	406.968	0.97768	0.98332	0.99282	0.99348	0.99656
	405.039	0.98319	0.98737	0.99443	0.99516	0.99741
	403.11	0.98879	0.99157	0.99632	0.99678	0.99829
	401.182	0.99439	0.9958	0.99824	0.99836	0.99915
	399.253	1	1	1	1	1

## Sheet: Figure 1f(left)
Unit:nm	SSN	MSN	VSN	AVSN	CVSN
	66.4623	68.7377	68.7978	67.3895	65.9979
	71.0116	70.0939	71.0932	67.9498	67.6735
	73.0541	72.975	71.5542	68.3665	70.1119
	78.7108	73.1271	72.3376	72.1946	70.4534
	79.0724	73.2092	73.4492	73.3117	71.468
	79.2378	74.0206	74.733	74.25	72.1087
	80.8482	74.2494	75.4835	74.9985	72.2473
	82.9889	75.7734	76.7639	76.431	72.2473
	83.4816	76.0701	76.9625	77.0839	75.1774
	83.7704	76.1267	78.0383	77.8343	75.2837
	84.0729	76.4809	78.2937	78.4426	76.9391
	84.2454	76.8282	78.8914	78.9679	77.2504
	84.7184	77.4904	79.956	80.363	78.2279
	85.2892	78.1526	81.4691	81.7384	79.1176
	85.3887	78.2848	81.7508	81.8139	81.0406
	85.9562	79.9394	82.1437	82.1228	82.0705
	86.1965	80.0704	82.1437	83.0998	82.8708
	87.3488	80.5194	82.3151	83.253	82.8708
	88.1015	80.6347	82.6568	83.3121	84.0211
	88.2542	80.9794	82.9405	84.1553	84.8501
	88.3097	82.1286	83.6173	84.2334	84.8972
	88.6836	82.1707	83.8417	84.2834	85.4373
	90.304	83.0529	84.1002	85.9511	86.0205
	91.8487	84.524	85.9443	85.9848	86.1553
	93.215	86.8318	86.3879	86.3712	86.8304
	93.6166	86.9844	86.5298	87.4425	86.9391
	94.7898	87.3079	87.7695	88.8974	87.4729
	95.6808	91.0117	89.4021	89.2105	88.0231
	97.9196	91.7712	90.4707	90.2674	88.3601
	99.6524	92.5219	92.0383	91.3289	90.4405

## Sheet: Figure 1f(right)
Unit:nm	SSN	cumulation(%)	MSN	cumulation(%)	VSN	cumulation(%)	AVSN	cumulation(%)	CVSN	cumulation(%)
0.4	0	0	0	0	0	0	0	0	0	0
0.463	0	0	0	0	0	0	0	0	0	0
0.536	0	0	0	0	0	0	0	0	0	0
0.621	0	0	0	0	0	0	0	0	0	0
0.719	0	0	0	0	5.35	5.35	0	0	0	0
0.833	0	0	0	0	2.7	8.05	0	0	0	0
0.965	0	0	0	0	0	8.05	0	0	0	0
1.12	0	0	0	0	0	8.05	0	0	0	0
1.29	0	0	0	0	0	8.05	0	0	0	0
1.5	0	0	0	0	0	8.05	0	0	0	0
1.74	0	0	0	0	0	8.05	0	0	0	0
2.01	0	0	0	0	0	8.05	0	0	0	0
2.33	0	0	0	0	0	8.05	0	0	0	0
2.7	0	0	0	0	0	8.05	0	0	0	0
3.12	0	0	0	0	0	8.05	0	0	0	0
3.62	0	0	0	0	0	8.05	0	0	0	0
4.19	0	0	0	0	0	8.05	2.35	2.35	0	0
4.85	0	0	0	0	0	8.05	4.12	6.47	0	0
5.61	0	0	0	0	0	8.05	0	6.47	0	0
6.5	0	0	0	0	0	8.05	0	6.47	0	0
7.53	0	0	0	0	0	8.05	0	6.47	0	0
8.72	0	0	0	0	0	8.05	0	6.47	0	0
10.1	0	0	0	0	0	8.05	0	6.47	0	0
11.7	0	0	0	0	0	8.05	0	6.47	0	0
13.5	0	0	0	0	0	8.05	0	6.47	0	0
15.7	0	0	0	0	0	8.05	0	6.47	0	0
18.2	0	0	0	0	0	8.05	0	6.47	0	0
21	0	0	0	0	0	8.05	0	6.47	0	0
24.4	0	0	0	0	0	8.05	0	6.47	0	0
28.2	0	0	0	0	0	8.05	0	6.47	0	0
32.7	0	0	0	0	0	8.05	0	6.47	0	0
37.8	0	0	0	0	0	8.05	0	6.47	0	0
43.8	0	0	0	0	0	8.05	0	6.47	0	0
50.7	0	0	0	0	0	8.05	0	6.47	0	0
58.8	0	0	0	0	0	8.05	0	6.47	0	0
68.1	0	0	0	0	0	8.05	0	6.47	0	0
78.8	0	0	0	0	0	8.05	0	6.47	0	0
91.3	3.59	3.59	0	0	0	8.05	2.56	9.03	0	0
106	11.9	15.49	6.67	6.67	0.455	8.505	4.17	13.2	1.88	1.88
122	27.4	42.89	23.5	30.17	9.72	18.225	17.72	30.92	6.76	8.64
142	22.7	65.59	40	70.17	17.88	36.105	31.14	62.06	12.31	20.95
164	19.2	84.79	25.8	95.97	31.19	67.295	20.26	82.32	30.21	51.16
190	11.4	96.19	3.98	99.95	16.01	83.305	9.12	91.44	32.43	83.59
220	3.76	99.95	0	99.95	14.33	97.635	4.63	96.07	12.55	96.14
255	0	99.95	0	99.95	2.17	99.805	3.87	99.94	2.06	98.2
295	0	99.95	0	99.95	0.182	99.987	0	99.94	1.77	99.97
342	0	99.95	0	99.95	0	99.987	0	99.94	0	99.97
396	0	99.95	0	99.95	0	99.987	0	99.94	0	99.97
459	0	99.95	0	99.95	0	99.987	0	99.94	0	99.97
531	0	99.95	0	99.95	0	99.987	0	99.94	0	99.97
615	0	99.95	0	99.95	0	99.987	0	99.94	0	99.97
712	0	99.95	0	99.95	0	99.987	0	99.94	0	99.97
825	0	99.95	0	99.95	0	99.987	0	99.94	0	99.97
955	0	99.95	0	99.95	0	99.987	0	99.94	0	99.97
1110	0	99.95	0	99.95	0	99.987	0	99.94	0	99.97
1280	0	99.95	0	99.95	0	99.987	0	99.94	0	99.97
1480	0	99.95	0	99.95	0	99.987	0	99.94	0	99.97
1720	0	99.95	0	99.95	0	99.987	0	99.94	0	99.97
1990	0	99.95	0	99.95	0	99.987	0	99.94	0	99.97
2300	0	99.95	0	99.95	0	99.987	0	99.94	0	99.97
2670	0	99.95	0	99.95	0	99.987	0	99.94	0	99.97
3090	0	99.95	0	99.95	0	99.987	0	99.94	0	99.97
3580	0	99.95	0	99.95	0	99.987	0	99.94	0	99.97
4150	0	99.95	0	99.95	0	99.987	0	99.94	0	99.97
4800	0	99.95	0	99.95	0	99.987	0	99.94	0	99.97
5560	0	99.95	0	99.95	0	99.987	0	99.94	0	99.97
6440	0	99.95	0	99.95	0	99.987	0	99.94	0	99.97
7460	0	99.95	0	99.95	0	99.987	0	99.94	0	99.97
8630	0	99.95	0	99.95	0	99.987	0	99.94	0	99.97

## Sheet: Figure 2a
	Bingding Energy	Counts/s
	eV
		SSN		MSN		VSN		AVSN		CVSN
	1349	135111	1349	139632	1350	94888.6	1350	85721.6	1349	123212
	1348	134457	1348	137572	1349	92600.5	1349	85640.7	1348	123566
	1347	134490	1347	136835	1348	91995.6	1348	85719.4	1347	121886
	1346	133976	1346	137447	1347	93119.9	1347	86186.6	1346	122377
	1345	133848	1345	136811	1346	92831.2	1346	86129.1	1345	123317
	1344	134148	1344	136789	1345	92153.9	1345	85762.5	1344	121951
	1343	132303	1343	136626	1344	91541	1344	85274.1	1343	120060
	1342	130969	1342	136927	1343	89959.2	1343	82944.5	1342	120219
	1341	131005	1341	135828	1342	90500.9	1342	82460.5	1341	120137
	1340	131212	1340	134098	1341	91249.7	1341	81855.8	1340	119157
	1339	131744	1339	135044	1340	90901.7	1340	83772.6	1339	117947
	1338	131620	1338	133749	1339	89954.7	1339	83878.7	1338	118694
	1337	130626	1337	132872	1338	88913.8	1338	81170.8	1337	119731
	1336	129060	1336	134091	1337	87901.7	1337	81468.1	1336	118683
	1335	127834	1335	133304	1336	87368.3	1336	82405.5	1335	118181
	1334	127537	1334	132921	1335	88686.1	1335	82236.9	1334	117767
	1333	126675	1333	134105	1334	89326.6	1334	81640.3	1333	116251
	1332	126859	1332	132523	1333	88386.7	1333	79904.8	1332	115834
	1331	126498	1331	131252	1332	86895.7	1332	80244.6	1331	116519
	1330	126797	1330	130366	1331	86389.2	1331	80658	1330	116840
	1329	128110	1329	130119	1330	86520	1330	80516.5	1329	116586
	1328	127948	1328	129375	1329	86456.4	1329	80998.4	1328	118196
	1327	127819	1327	129481	1328	86486.1	1328	81454	1327	116501
	1326	126547	1326	128970	1327	86116.3	1327	80099.8	1326	116916
	1325	124758	1325	128778	1326	84380	1326	79352.8	1325	116400
	1324	124324	1324	128769	1325	84724.7	1325	79361.6	1324	114888
	1323	124407	1323	128892	1324	85063	1324	79502.4	1323	113782
	1322	124375	1322	129744	1323	84882.8	1323	80882.7	1322	115332
	1321	123878	1321	129028	1322	85120.6	1322	78642.2	1321	113848
	1320	122816	1320	128325	1321	85263.2	1321	78108	1320	114719
	1319	122600	1319	128082	1320	84555.7	1320	78141.8	1319	115321
	1318	123253	1318	128706	1319	83157.4	1319	78632.2	1318	113018
	1317	123546	1317	127843	1318	83427.7	1318	78371.2	1317	113739
	1316	122454	1316	126087	1317	83339.9	1317	77203.5	1316	113445
	1315	121436	1315	123759	1316	83177	1316	77434.3	1315	112843
	1314	121502	1314	124154	1315	83645.9	1315	76827.2	1314	113157
	1313	122076	1313	124691	1314	82731.6	1314	77413.3	1313	112607
	1312	121561	1312	124730	1313	83355.2	1313	76534.2	1312	111694
	1311	120676	1311	126078	1312	84452.4	1312	76760	1311	112176
	1310	120667	1310	125889	1311	83863.7	1311	77018.6	1310	112429
	1309	121174	1309	125862	1310	82384.2	1310	77322.3	1309	111517
	1308	121039	1308	125394	1309	82714.4	1309	76589.7	1308	110349
	1307	120447	1307	123626	1308	81828	1308	76207.3	1307	111160
	1306	119603	1306	122712	1307	81805.1	1307	75560.6	1306	110569
	1305	118715	1305	122710	1306	82662.3	1306	75616.8	1305	111923
	1304	118804	1304	123017	1305	82679.6	1305	75812	1304	111414
	1303	119422	1303	122896	1304	81208.6	1304	76005.8	1303	109184
	1302	120678	1302	122814	1303	82125.1	1303	76444.1	1302	110068
	1301	120529	1301	124577	1302	81409.1	1302	75944.6	1301	111017
	1300	119799	1300	123334	1301	79917.8	1301	75917.8	1300	111652
	1299	119629	1299	121617	1300	79274.5	1300	75390.1	1299	111309
	1298	119883	1298	122134	1299	78022.5	1299	74661.1	1298	110707
	1297	118852	1297	122175	1298	77667.7	1298	74002.3	1297	109211
	1296	118965	1296	120670	1297	79317.4	1297	74492.7	1296	109112
	1295	118966	1295	119600	1296	79469.2	1296	75343.6	1295	110055
	1294	117185	1294	120483	1295	79733.7	1295	75375.7	1294	109947
	1293	117786	1293	120634	1294	80114.4	1294	73701	1293	109745
	1292	118145	1292	120309	1293	79433.6	1293	73809.9	1292	110290
	1291	116775	1291	120173	1292	78462	1292	75215	1291	109126
	1290	116178	1290	120341	1291	78253.3	1291	75313.6	1290	108764
	1289	117794	1289	120868	1290	79596.1	1290	75137.5	1289	110020
	1288	117732	1288	121178	1289	80532.9	1289	74484.4	1288	108913
	1287	117521	1287	122163	1288	79821.5	1288	73573.3	1287	110180
	1286	117160	1286	121652	1287	79306.8	1287	73552.2	1286	109432
	1285	116528	1285	121813	1286	79114.9	1286	74270.1	1285	110106
	1284	116749	1284	122234	1285	79595.1	1285	72220.9	1284	109264
	1283	116047	1283	120972	1284	79818.9	1284	73134.3	1283	108468
	1282	116943	1282	120617	1283	79307.7	1283	72608.3	1282	108597
	1281	117744	1281	120254	1282	79170.7	1282	72135	1281	109022
	1280	115739	1280	120176	1281	78233.5	1281	73137.6	1280	110365
	1279	115927	1279	120213	1280	77750.7	1280	73742.1	1279	110740
	1278	117554	1278	119402	1279	76779.2	1279	74451.5	1278	110913
	1277	116853	1277	119668	1278	77647.4	1278	73804.2	1277	108843
	1276	116849	1276	120649	1277	79802.7	1277	72464.6	1276	108837
	1275	117673	1275	120779	1276	79545.7	1276	73502.8	1275	108576
	1274	116869	1274	120463	1275	78685.5	1275	73320.2	1274	108416
	1273	115435	1273	118887	1274	79627.6	1274	73945.5	1273	109710
	1272	115414	1272	118517	1273	79090.3	1273	74118.3	1272	110135
	1271	116672	1271	119836	1272	78992.6	1272	73260.5	1271	108775
	1270	116351	1270	120159	1271	79052.4	1271	72206.4	1270	110428
	1269	115742	1269	120201	1270	78405	1270	72223.2	1269	110385
	1268	114678	1268	118167	1269	78659.4	1269	73430.9	1268	110143
	1267	113065	1267	117000	1268	78577.8	1268	73896.9	1267	109449
	1266	114488	1266	117667	1267	77340.6	1267	72024.6	1266	110081
	1265	115456	1265	117917	1266	77566.6	1266	71507.1	1265	110992
	1264	114496	1264	117945	1265	78196.4	1265	71926.7	1264	110526
	1263	115133	1263	118743	1264	78323.3	1264	73478.1	1263	109985
	1262	115228	1262	119010	1263	77934.8	1263	73958.8	1262	110336
	1261	115183	1261	119510	1262	78000.5	1262	74186	1261	109114
	1260	116580	1260	120298	1261	77996.2	1261	74058.3	1260	109717
	1259	117200	1259	119935	1260	78323	1260	72729.8	1259	108938
	1258	117408	1258	117270	1259	79115.1	1259	73384.3	1258	108623
	1257	117104	1257	117652	1258	78132.3	1258	72790.7	1257	110182
	1256	115749	1256	118018	1257	77515.9	1257	74151.4	1256	110248
	1255	115528	1255	117589	1256	77415.4	1256	74137.3	1255	109428
	1254	116007	1254	117864	1255	77702.2	1255	74536.3	1254	110892
	1253	115635	1253	118558	1254	77690.8	1254	75227.2	1253	110221
	1252	115846	1252	118592	1253	77115.1	1253	74372.4	1252	111011
	1251	116293	1251	118470	1252	77690.7	1252	73566.6	1251	111646
	1250	116685	1250	118892	1251	78489.7	1251	73475.8	1250	112524
	1249	115195	1249	119346	1250	78901.8	1250	74541.7	1249	111872
	1248	115434	1248	120510	1249	79385.3	1249	75636.2	1248	113737
	1247	116528	1247	120341	1248	78781.1	1248	74599.9	1247	110599
	1246	115289	1246	118981	1247	78822.3	1247	73871.6	1246	112083
	1245	115810	1245	119895	1246	79094.6	1246	73443.2	1245	111593
	1244	117489	1244	120877	1245	79005.7	1245	73502.1	1244	112404
	1243	118401	1243	119556	1244	78273.4	1244	74379.4	1243	112339
	1242	119812	1242	118835	1243	77995.5	1243	75033.5	1242	113756
	1241	119770	1241	120843	1242	78931.9	1242	75401.7	1241	113743
	1240	118534	1240	120590	1241	79739.6	1241	75210.3	1240	112281
	1239	119672	1239	118565	1240	78229.7	1240	74410.7	1239	113033
	1238	120710	1238	118868	1239	77685.5	1239	74983.8	1238	113333
	1237	119036	1237	119035	1238	77980.2	1238	74468.9	1237	113243
	1236	117865	1236	119617	1237	78614.4	1237	75457.8	1236	112465
	1235	119298	1235	120042	1236	78765.8	1236	74650.1	1235	112497
	1234	120105	1234	119971	1235	79636.4	1235	75543.2	1234	113158
	1233	118899	1233	119674	1234	79252.4	1234	75749.4	1233	113127
	1232	120106	1232	118708	1233	79235.7	1233	75016.5	1232	113109
	1231	121338	1231	117701	1232	80177.8	1232	75978.8	1231	115269
	1230	120353	1230	118639	1231	80585.2	1231	77696.9	1230	117352
	1229	120062	1229	119838	1230	80459.4	1230	76983.8	1229	118012
	1228	120657	1228	119112	1229	80487.1	1229	76787	1228	118121
	1227	120744	1227	119298	1228	80061.5	1228	77204.3	1227	116739
	1226	120568	1226	121501	1227	79396.3	1227	77142.8	1226	116563
	1225	121939	1225	122516	1226	79118.2	1226	76947.2	1225	117892
	1224	122320	1224	121398	1225	79872	1225	76931.1	1224	118268
	1223	122249	1223	120277	1224	80609.3	1224	76661.8	1223	117248
	1222	120910	1222	120101	1223	81003.1	1223	77929.9	1222	115148
	1221	119876	1221	120280	1222	80990.7	1222	76084.6	1221	112810
	1220	118565	1220	120984	1221	81035.3	1221	75432.1	1220	113359
	1219	117648	1219	120457	1220	80054.8	1220	74201.5	1219	111565
	1218	116509	1218	119494	1219	78116.3	1219	73983.3	1218	109993
	1217	114705	1217	118553	1218	76691.4	1218	73501.5	1217	110449
	1216	114802	1216	119045	1217	76591	1217	72991.3	1216	108571
	1215	113640	1215	119294	1216	76246.4	1216	69823.6	1215	106816
	1214	112734	1214	117865	1215	77346.5	1215	69686.5	1214	105573
	1213	113225	1213	117662	1214	77788.8	1214	69398.3	1213	105632
	1212	113722	1212	117788	1213	77172.8	1213	70448.7	1212	104489
	1211	115138	1211	118504	1212	75432.4	1212	69598	1211	103195
	1210	114148	1210	118365	1211	74477.4	1211	69791.6	1210	101898
	1209	113797	1209	117894	1210	74449.5	1210	69387	1209	101013
	1208	113778	1208	119018	1209	76030.2	1209	69540.2	1208	102707
	1207	112085	1207	118880	1208	75985.7	1208	69841.6	1207	103264
	1206	112568	1206	117390	1207	75621.5	1207	70399.9	1206	101919
	1205	112541	1205	116311	1206	77095.7	1206	69964.9	1205	103400
	1204	112547	1204	117027	1205	77225.9	1205	69477.7	1204	102671
	1203	112649	1203	117817	1204	76981.1	1204	70197.9	1203	103462
	1202	113117	1202	116265	1203	76902.1	1203	69222.6	1202	103614
	1201	112996	1201	115740	1202	77412.3	1202	70463.7	1201	102372
	1200	111172	1200	115849	1201	77021.9	1201	70096.5	1200	102494
	1199	111259	1199	116808	1200	76955.5	1200	69442.3	1199	101810
	1198	112503	1198	118231	1199	77293.1	1199	69754.6	1198	101171
	1197	112185	1197	118770	1198	77028.2	1198	69855.4	1197	100610
	1196	111928	1196	119322	1197	78227.2	1197	70574.8	1196	101973
	1195	112523	1195	118383	1196	77601.9	1196	71011.9	1195	102381
	1194	113259	1194	119214	1195	77423	1195	71167.9	1194	102354
	1193	112054	1193	119437	1194	78037.6	1194	70658.2	1193	101908
	1192	110668	1192	119649	1193	78364.1	1193	69444	1192	102284
	1191	112173	1191	118546	1192	78690.3	1192	69956.4	1191	102730
	1190	114098	1190	117714	1191	77638.4	1191	70233.9	1190	103320
	1189	113211	1189	117712	1190	77491.1	1190	70428.2	1189	102154
	1188	113344	1188	117255	1189	78055.9	1189	70718.5	1188	103938
	1187	113954	1187	117744	1188	78382.1	1188	70489.6	1187	104260
	1186	113429	1186	119486	1187	78413.7	1187	70438.1	1186	103655
	1185	113403	1185	118756	1186	77810.2	1186	69803.9	1185	104689
	1184	113492	1184	117061	1185	77793.9	1185	69817.1	1184	104711
	1183	113462	1183	117944	1184	76799	1184	70961.2	1183	102436
	1182	114353	1182	119984	1183	76060.9	1183	69276.7	1182	103793
	1181	115112	1181	119825	1182	77316.4	1182	69094.4	1181	104093
	1180	114665	1180	118820	1181	78530.6	1181	69682.3	1180	104581
	1179	114097	1179	119141	1180	79823.7	1180	70549.4	1179	103694
	1178	115058	1178	119316	1179	79232.4	1179	69837.8	1178	104234
	1177	115459	1177	119210	1178	78157.9	1178	70830.6	1177	105160
	1176	114697	1176	120322	1177	77408.9	1177	71406.4	1176	106430
	1175	114538	1175	120605	1176	78267.1	1176	70988	1175	106093
	1174	115254	1174	121210	1175	79335.1	1175	71873.9	1174	104649
	1173	113967	1173	120507	1174	79638.1	1174	70147.7	1173	105172
	1172	112887	1172	121480	1173	79779.3	1173	70237.2	1172	104100
	1171	112545	1171	122049	1172	78814.3	1172	69943.1	1171	104311
	1170	113905	1170	121210	1171	77746.5	1171	71238.3	1170	103418
	1169	113280	1169	121051	1170	77220.7	1170	72061.1	1169	103654
	1168	113301	1168	120936	1169	77015	1169	72695.9	1168	103155
	1167	114946	1167	119180	1168	77648.8	1168	72029.6	1167	103111
	1166	114436	1166	119078	1167	77828	1167	72221.5	1166	105224
	1165	114181	1165	121032	1166	78223.7	1166	72533.6	1165	104231
	1164	113904	1164	122353	1165	78626.1	1165	72193.8	1164	102976
	1163	113761	1163	121192	1164	77623	1164	71230.7	1163	105063
	1162	115050	1162	121296	1163	78914.2	1163	71881.6	1162	106309
	1161	115904	1161	120610	1162	77732.6	1162	73006.5	1161	105422
	1160	115940	1160	120104	1161	77338.9	1161	73342.6	1160	104894
	1159	115179	1159	122048	1160	78583.3	1160	72109.9	1159	104566
	1158	114543	1158	122062	1159	78735.9	1159	72736.3	1158	105484
	1157	115970	1157	121023	1158	78949	1158	72543.6	1157	106056
	1156	116311	1156	122941	1157	79203.5	1157	72494.1	1156	106490
	1155	115444	1155	123835	1156	79824.8	1156	71679.9	1155	104256
	1154	114861	1154	123179	1155	80084.1	1155	71651.4	1154	103960
	1153	114747	1153	121199	1154	78690.9	1154	72006.8	1153	105756
	1152	116142	1152	119768	1153	79047.8	1153	70723	1152	106292
	1151	115995	1151	122126	1152	78970.4	1152	71660.6	1151	106880
	1150	114274	1150	123896	1151	78927	1151	73892	1150	108269
	1149	115236	1149	123437	1150	78395.1	1150	73738.2	1149	107973
	1148	116997	1148	122170	1149	78338.1	1149	73202.6	1148	108712
	1147	115460	1147	122092	1148	79909.8	1148	72392.9	1147	107192
	1146	114565	1146	122396	1147	80992.6	1147	73131.2	1146	104829
	1145	115978	1145	122277	1146	80276.6	1146	72719.4	1145	106989
	1144	116580	1144	122328	1145	80547	1145	72371	1144	109601
	1143	116261	1143	123699	1144	79668.9	1144	72017.8	1143	108604
	1142	116017	1142	123907	1143	79431.6	1143	72447.3	1142	107266
	1141	115768	1141	124771	1142	80058.6	1142	73936	1141	106381
	1140	116335	1140	126692	1141	80243	1141	73573.8	1140	109099
	1139	117309	1139	127121	1140	80716.9	1140	73636.9	1139	107755
	1138	116965	1138	124106	1139	80509.7	1139	73263.1	1138	108225
	1137	117185	1137	122481	1138	79031.8	1138	73022.5	1137	109562
	1136	116754	1136	125677	1137	79514.3	1137	74503.6	1136	108959
	1135	115568	1135	126204	1136	80633.1	1136	74923.8	1135	108328
	1134	116176	1134	126079	1135	80148.2	1135	74638.4	1134	108354
	1133	116556	1133	128123	1134	80703.9	1134	75440.6	1133	109252
	1132	115397	1132	125940	1133	80777.3	1133	75014.5	1132	108860
	1131	114938	1131	125088	1132	81362.3	1132	74054.5	1131	110085
	1130	116348	1130	124413	1131	81409.3	1131	74752.7	1130	108430
	1129	117928	1129	123550	1130	81526.5	1130	76106	1129	106997
	1128	116432	1128	124872	1129	81571	1129	74454.9	1128	108381
	1127	116969	1127	125683	1128	80713.5	1128	74027.8	1127	109606
	1126	118732	1126	126215	1127	80399.1	1127	73887.5	1126	111571
	1125	118023	1125	126329	1126	81350.3	1126	74353	1125	112307
	1124	118569	1124	125906	1125	83157.6	1125	75381.5	1124	111345
	1123	118933	1123	124363	1124	83191	1124	75723.8	1123	109616
	1122	117950	1122	125437	1123	82802.2	1123	75706.4	1122	110276
	1121	118280	1121	126538	1122	82383.7	1122	74798.6	1121	109110
	1120	119130	1120	126590	1121	82615.2	1121	73793.4	1120	111410
	1119	118810	1119	126919	1120	81875.6	1120	74043.2	1119	110557
	1118	119098	1118	126882	1119	82246.6	1119	76323.5	1118	111104
	1117	119863	1117	127644	1118	82626.5	1118	77243.1	1117	110602
	1116	120467	1116	127965	1117	82461.5	1117	75890	1116	110660
	1115	120372	1115	125145	1116	82697.9	1116	76818.3	1115	110714
	1114	118992	1114	125885	1115	82222.8	1115	76757.2	1114	111346
	1113	119573	1113	127371	1114	82297.6	1114	76184.1	1113	112551
	1112	122208	1112	127356	1113	82617.3	1113	76974.5	1112	112433
	1111	120744	1111	127513	1112	82883.7	1112	77318.8	1111	113228
	1110	121173	1110	129669	1111	82798.4	1111	76716.6	1110	112323
	1109	122020	1109	128370	1110	83896.2	1110	76372.4	1109	113412
	1108	120612	1108	127519	1109	84402.7	1109	76026.2	1108	114027
	1107	120831	1107	127986	1108	84059.4	1108	76224.4	1107	113053
	1106	121273	1106	129563	1107	83899.2	1107	76412.1	1106	110709
	1105	120825	1105	129144	1106	83423.6	1106	76879.9	1105	111525
	1104	122128	1104	129528	1105	83119.1	1105	76095.3	1104	111738
	1103	121454	1103	129309	1104	83238.7	1104	77291.4	1103	111412
	1102	120438	1102	127169	1103	83446.1	1103	76926.1	1102	110570
	1101	120364	1101	128434	1102	82954	1102	77323.4	1101	110579
	1100	119107	1100	129547	1101	82244.4	1101	76141.3	1100	110181
	1099	118997	1099	129598	1100	83025	1100	74950.1	1099	111769
	1098	120496	1098	130599	1099	84803.4	1099	75655.9	1098	113139
	1097	121165	1097	130837	1098	85934.2	1098	76295.1	1097	110535
	1096	120849	1096	130143	1097	85638.3	1097	76635.6	1096	108497
	1095	120283	1095	128289	1096	84872.6	1096	75938.1	1095	110014
	1094	121100	1094	129506	1095	83131.3	1095	75458.8	1094	111361
	1093	121675	1093	129242	1094	83355.9	1094	76541	1093	111196
	1092	120688	1092	129290	1093	84351.5	1093	75603	1092	110392
	1091	121569	1091	131038	1092	84922.1	1092	75810.9	1091	111106
	1090	124074	1090	131837	1091	84538.8	1091	75407.9	1090	111028
	1089	124673	1089	132576	1090	84703	1090	75903.2	1089	111935
	1088	123653	1088	130232	1089	83619.3	1089	76192.1	1088	111519
	1087	123719	1087	129059	1088	83001.9	1088	76499	1087	111235
	1086	122359	1086	131795	1087	84428.7	1087	76256.1	1086	111334
	1085	121917	1085	130840	1086	86227.5	1086	76389.7	1085	112371
	1084	123478	1084	130737	1085	86659.9	1085	77225.4	1084	111807
	1083	122732	1083	131684	1084	86702.1	1084	78618.1	1083	110996
	1082	123909	1082	131145	1083	85929.8	1083	79326.2	1082	113195
	1081	125465	1081	132576	1082	84880.6	1082	76837.4	1081	114946
	1080	124842	1080	132846	1081	84269.8	1081	78373.3	1080	112890
	1079	124516	1079	133237	1080	84555.4	1080	78961.3	1079	113107
	1078	124458	1078	133249	1079	85461.6	1079	78028.5	1078	111837
	1077	125156	1077	131755	1078	86086.2	1078	77923.5	1077	112319
	1076	126274	1076	132803	1077	87379.8	1077	77451.9	1076	112648
	1075	126225	1075	133566	1076	86639	1076	76474.2	1075	112981
	1074	126747	1074	134093	1075	87546.5	1075	78185.8	1074	114797
	1073	126845	1073	135758	1074	88365.9	1074	77159.6	1073	115144
	1072	126598	1072	136270	1073	88741.1	1073	77328.2	1072	113305
	1071	125598	1071	135908	1072	87833.9	1072	77991.5	1071	114871
	1070	125501	1070	134504	1071	87066.1	1071	77656.2	1070	114870
	1069	126515	1069	134857	1070	87073.5	1070	77520.3	1069	113949
	1068	126793	1068	135106	1069	87815.7	1069	77834.1	1068	113688
	1067	127205	1067	132969	1068	87963.5	1068	78390.6	1067	114836
	1066	126886	1066	133729	1067	87713	1067	79139.1	1066	115953
	1065	126049	1065	135996	1066	88422.5	1066	78560.6	1065	115042
	1064	126796	1064	137001	1065	88428.1	1065	79287.7	1064	116369
	1063	126608	1063	135345	1064	88729.6	1064	80154.2	1063	116350
	1062	125127	1062	135609	1063	89268.1	1063	77972.8	1062	116495
	1061	125444	1061	137953	1062	90743.2	1062	80176.5	1061	117307
	1060	126767	1060	139498	1061	90956.7	1061	81151.8	1060	116740
	1059	128308	1059	138972	1060	90060.9	1060	81635	1059	116195
	1058	127363	1058	137547	1059	90524.8	1059	81873.8	1058	115129
	1057	127918	1057	138505	1058	90773.4	1058	80502.4	1057	116649
	1056	128030	1056	139689	1057	90355.2	1057	79613.2	1056	116866
	1055	127966	1055	139153	1056	89863.5	1056	80268.2	1055	116135
	1054	127399	1054	139339	1055	90503	1055	81049.1	1054	117045
	1053	127427	1053	140304	1054	91856.8	1054	80902.9	1053	117888
	1052	128582	1052	140405	1053	92111.3	1053	81659.2	1052	118272
	1051	128461	1051	138114	1052	90242.5	1052	81503.6	1051	116671
	1050	128559	1050	138309	1051	89785.9	1051	81425.9	1050	117743
	1049	129652	1049	139404	1050	91540.3	1050	80234.2	1049	117697
	1048	131254	1048	138986	1049	91618.4	1049	81487	1048	119091
	1047	130994	1047	140035	1048	91276.6	1048	82555	1047	120116
	1046	131473	1046	142143	1047	92828.9	1047	82514.8	1046	120435
	1045	132077	1045	142158	1046	93796.8	1046	82383	1045	121520
	1044	132139	1044	144010	1045	94191.8	1045	83939.6	1044	121709
	1043	132244	1043	144172	1044	93664.7	1044	84783.1	1043	121327
	1042	132108	1042	144766	1043	92993.1	1043	83267.5	1042	120584
	1041	132269	1041	145444	1042	93319.5	1042	83078.4	1041	120432
	1040	133151	1040	144880	1041	93592.9	1041	83555.4	1040	119613
	1039	133049	1039	145164	1040	92597.1	1040	82393.7	1039	120512
	1038	131941	1038	143320	1039	92990.7	1039	80695.5	1038	120983
	1037	132272	1037	144569	1038	92945.6	1038	83060.3	1037	120371
	1036	131888	1036	145528	1037	92980.9	1037	85891.8	1036	119409
	1035	131075	1035	146231	1036	93057	1036	86271.5	1035	117719
	1034	132567	1034	146081	1035	94141.8	1035	85428.6	1034	118813
	1033	134393	1033	146020	1034	95672.7	1034	85682.8	1033	120145
	1032	133601	1032	146201	1033	95641.5	1033	84953.4	1032	121068
	1031	133518	1031	147280	1032	94803.7	1032	86147.9	1031	122816
	1030	134702	1030	149510	1031	95454.2	1031	84348.6	1030	121274
	1029	136497	1029	148631	1030	95446.5	1030	85476	1029	120267
	1028	137011	1028	147248	1029	96376.7	1029	86165.5	1028	121046
	1027	135002	1027	148098	1028	97036.7	1028	87575.8	1027	121910
	1026	134916	1026	149879	1027	97184.8	1027	86601.5	1026	122637
	1025	136616	1025	150139	1026	97134.6	1026	87108.4	1025	124546
	1024	139004	1024	151913	1025	97797	1025	88044.7	1024	126106
	1023	139244	1023	152080	1024	98234.8	1024	88285.2	1023	125203
	1022	138795	1022	152602	1023	99469.3	1023	88270.9	1022	125987
	1021	139701	1021	155446	1022	100060	1022	89219.8	1021	126558
	1020	139113	1020	157707	1021	100471	1021	88715.8	1020	127328
	1019	140346	1019	158377	1020	101677	1020	89792.8	1019	126706
	1018	143925	1018	158505	1019	102138	1019	89392.2	1018	128045
	1017	144890	1017	159104	1018	103888	1018	88585	1017	129084
	1016	142331	1016	156994	1017	104498	1017	90625.3	1016	129203
	1015	138899	1015	154800	1016	103328	1016	92315.8	1015	127587
	1014	137222	1014	152747	1015	100535	1015	90073.6	1014	124818
	1013	135654	1013	151185	1014	99630.1	1014	89108.9	1013	123516
	1012	135230	1012	149846	1013	100314	1013	86448.7	1012	122200
	1011	136100	1011	151718	1012	99879.4	1012	87508.6	1011	123417
	1010	137774	1010	154162	1011	100098	1011	86023.6	1010	125578
	1009	139690	1009	157740	1010	101873	1010	86769.1	1009	125172
	1008	141043	1008	160542	1009	101643	1009	89397.8	1008	126207
	1007	143696	1007	163308	1008	101644	1008	89742.3	1007	128231
	1006	145727	1006	166845	1007	104239	1007	90499.5	1006	128938
	1005	148913	1005	170837	1006	108170	1006	93979.8	1005	131435
	1004	151940	1004	175718	1005	111329	1005	95368.3	1004	134142
	1003	155460	1003	180049	1004	114288	1004	97598.6	1003	136860
	1002	158195	1002	181552	1003	117576	1003	100035	1002	140117
	1001	157679	1001	177244	1002	118553	1002	103567	1001	140132
	1000	156866	1000	172987	1001	117945	1001	102188	1000	139485
	999	152971	999	166763	1000	113555	1000	98618.2	999	135796
	998	146224	998	160948	999	107848	999	95991.2	998	130354
	997	141830	997	157219	998	104148	998	91948.2	997	127525
	996	139620	996	157926	997	102684	997	89920.8	996	124496
	995	136311	995	156019	996	101648	996	90088	995	120961
	994	133425	994	150617	995	99948.6	995	89161.6	994	120532
	993	131544	993	144869	994	97092.9	994	86534.6	993	118514
	992	128017	992	142842	993	94685.1	993	82619.6	992	116639
	991	125591	991	145231	992	93955	992	81300.1	991	112619
	990	125941	990	148704	991	94610.6	991	82966.4	990	113522
	989	127754	989	150266	990	95597.4	990	83193.5	989	114311
	988	127446	988	150140	989	97903	989	83299	988	113484
	987	128413	987	152009	988	98210.3	988	83137.1	987	113461
	986	130943	986	161274	987	99464.8	987	81037.1	986	115596
	985	138750	985	175917	986	106699	986	84907.5	985	119902
	984	152460	984	192366	985	116226	985	92789.5	984	128390
	983	163751	983	206000	984	125015	984	100631	983	136952
	982	173912	982	217617	983	134760	983	107117	982	143256
	981	185139	981	232034	982	143580	982	112253	981	154017
	980	192160	980	234532	981	151730	981	120952	980	165607
	979	189596	979	218890	980	151660	980	126737	979	167364
	978	174735	978	192607	979	139406	979	121646	978	156667
	977	156196	977	169227	978	123919	978	108159	977	141692
	976	141582	976	151193	977	109688	977	96731.3	976	130169
	975	129849	975	139615	976	98024.8	976	88419.9	975	120515
	974	119506	974	128061	975	90976.7	975	83118.5	974	112579
	973	112516	973	118711	974	83758.6	974	76749.9	973	103915
	972	107639	972	110736	973	78447.3	973	72898.3	972	98563.9
	971	101633	971	104034	972	72942.4	972	68628	971	94770.9
	970	94297.4	970	96546.8	971	67145.2	971	62352.1	970	89908.9
	969	87299.5	969	89496.6	970	62908	970	57565.1	969	84876.4
	968	80813.4	968	82970.5	969	58315.5	969	54788.1	968	80291.3
	967	76474.9	967	78603.1	968	55775.9	968	50922.8	967	76805.6
	966	75572.3	966	76049.2	967	53376.2	967	49140.3	966	72682.6
	965	73608.1	965	75603.7	966	50936	966	48307.2	965	71568.9
	964	71936.3	964	74686.2	965	50101.1	965	46147.9	964	72099.1
	963	71270.4	963	75078.3	964	50441.7	964	45829	963	72016.4
	962	71457.6	962	75147.1	963	49825	963	46775.7	962	71910.7
	961	71951.8	961	74674.5	962	49081.7	962	46054.7	961	72487.2
	960	71655.4	960	74886.9	961	48838.4	961	45441.5	960	71903.3
	959	71181.4	959	75417.3	960	48920.8	960	46290.5	959	71477.6
	958	71847	958	75030.9	959	50150.3	959	45355.4	958	70933.2
	957	72677	957	74864	958	50319.9	958	45423.6	957	71396
	956	72054.4	956	74404.9	957	49820.6	957	44463.5	956	70709.9
	955	71773.8	955	74618.8	956	49168.7	956	45032	955	71938.4
	954	72454	954	75095.7	955	47692.5	955	46157.7	954	70410.4
	953	72634.2	953	74060.1	954	48099	954	46324.3	953	70747.4
	952	71919.4	952	73906.9	953	49752.7	953	45358.9	952	71002.5
	951	70860.1	951	74722.6	952	50878.9	952	45703.8	951	71165.4
	950	70557.4	950	75562.8	951	50269.3	951	46010.3	950	71473.5
	949	71187.2	949	75782.3	950	49490.9	950	46800.8	949	70872.9
	948	70979.3	948	75748.1	949	48857	949	46504.3	948	70773.6
	947	70553.9	947	74773.7	948	48688.8	948	45233.5	947	71468.5
	946	70707.7	946	74929.8	947	48814	947	45151.5	946	70481.1
	945	71258	945	75215.2	946	48637.1	946	46563.6	945	69356.4
	944	72110.3	944	75863.8	945	48783.9	945	45609.6	944	70133
	943	72300.1	943	75607.6	944	48832.2	944	45464.3	943	71955.5
	942	72249.2	942	75256.6	943	48881.6	943	45882.5	942	71225
	941	71151.2	941	75431	942	49789.8	942	45835.3	941	72258.8
	940	72357.9	940	75138.6	941	50160.3	941	46001	940	71330.2
	939	72904.9	939	75485.4	940	49899.9	940	47210.9	939	71652.8
	938	71815.4	938	75155.3	939	49987.1	939	46502.6	938	72072
	937	71890.4	937	74601.4	938	50863.6	938	45675.9	937	71287.8
	936	71647.3	936	74586.9	937	50574.8	937	45635.2	936	70579.4
	935	70964.2	935	74788	936	49268.7	936	45506.3	935	71319.3
	934	71622.9	934	75177.5	935	49482.5	935	45392.7	934	70631.2
	933	73470.6	933	75396.6	934	49557.6	934	45800.5	933	71262.2
	932	72971.8	932	76416.9	933	49781.5	933	46172	932	72619.3
	931	72029.5	931	77374.6	932	50755.7	932	45758.1	931	71758.4
	930	72913	930	75554.5	931	51213.7	931	45444.2	930	71192.4
	929	72825.5	929	75471.5	930	50548.8	930	46632	929	71419.9
	928	72535.1	928	75597	929	49293.9	929	46911.2	928	71377.4
	927	73389.6	927	75176.5	928	49215.5	928	46222	927	71809.7
	926	73558.8	926	75632.1	927	49300.6	927	46532.6	926	71569.8
	925	72163	925	77326.1	926	49557.4	926	46941.1	925	72525.8
	924	72108.5	924	77705.2	925	50098.6	925	47554.5	924	72563
	923	73349.4	923	77037.8	924	51005	924	46672	923	70745.6
	922	72647.5	922	77174.1	923	50252.2	923	46974	922	70854.3
	921	73667.6	921	76692.7	922	49778.4	922	46815.3	921	71851.8
	920	75347.1	920	75660.2	921	50263.5	921	45991.2	920	73526.5
	919	74204	919	76216.3	920	50862.5	920	46157.2	919	71208.3
	918	74363.9	918	76728.1	919	51416.2	919	46255	918	72840.7
	917	74726.5	917	77252	918	50502.4	918	46434.5	917	73413.9
	916	74798.2	916	75744.7	917	49708.2	917	46588	916	75100.4
	915	74513.2	915	75310.9	916	49354.2	916	47588.2	915	75399.3
	914	73690.7	914	75233.1	915	50632.5	915	47829.2	914	73197.4
	913	73295.9	913	75896.2	914	51800.4	914	47210.7	913	71732.6
	912	73316.9	912	75885.8	913	51490.3	913	46671.1	912	73164.9
	911	73001.2	911	76165.6	912	50878.7	912	47215.6	911	72919
	910	72752.6	910	77104.3	911	50603.2	911	47840.2	910	72562.8
	909	72722.9	909	77551.6	910	50792.8	910	47088.6	909	72591.3
	908	73061.6	908	76790.5	909	50211.7	909	47898.6	908	73424.8
	907	73319.9	907	77351	908	51083	908	48453.4	907	73583.7
	906	72500.1	906	77249.4	907	51693.8	907	47318.1	906	73627
	905	71956.7	905	77007.3	906	51287.4	906	46363	905	72988.7
	904	74654.5	904	76660.3	905	51020	905	46672	904	72940.6
	903	75518.9	903	76697.6	904	51188.6	904	47451.8	903	72580.6
	902	73782.2	902	76459.5	903	51786.5	903	47668.3	902	72720.6
	901	73886.8	901	77109.2	902	51326	902	47718.5	901	71622.2
	900	74334.3	900	76548.7	901	50461.9	901	47820.4	900	73225.8
	899	75035.2	899	76125.1	900	50288.5	900	48851.4	899	73800
	898	75686.5	898	77216	899	51284.8	899	48576.9	898	73707.2
	897	75726.2	897	78723.4	898	52513.5	898	48375.4	897	72767.1
	896	74765.1	896	79055.2	897	52341.7	897	47767.4	896	73205.7
	895	73914.4	895	78639.2	896	50972.4	896	48028.5	895	73553.2
	894	73716.9	894	78259.6	895	51527.7	895	48856.4	894	74102.4
	893	74310.2	893	77669.4	894	51917.4	894	48767.5	893	73674.3
	892	74931	892	78818.5	893	51233.7	893	49076.9	892	72689.9
	891	74507.9	891	78899.5	892	50611.5	892	48045.4	891	74135.9
	890	74321	890	77817.4	891	50587.9	891	48238.7	890	74601.8
	889	74609.5	889	78130.4	890	51377.8	890	48924.7	889	73260.5
	888	74311.3	888	78028.1	889	50929.4	889	47801.2	888	73209.9
	887	74884.2	887	77017.1	888	51713	888	48039.7	887	72998.6
	886	76122.8	886	78425.1	887	52757.7	887	48145.6	886	74589.6
	885	76043.2	885	79877.3	886	51056.2	886	49265.2	885	74523.8
	884	75672.2	884	79817.4	885	51771.6	885	48064.7	884	74314.7
	883	75473.4	883	79267.7	884	52751.1	884	49169.2	883	74334.8
	882	75661	882	78977.3	883	52503.9	883	50535.5	882	74761
	881	76087.1	881	78926.9	882	52542.1	882	49369.4	881	74750.8
	880	76590.4	880	78208.4	881	53560.5	881	47597.2	880	74697.2
	879	75973.8	879	78052.1	880	53392.3	880	47003.5	879	74670.2
	878	74480.4	878	79138	879	52301.7	879	47983.1	878	74823.6
	877	74583.4	877	79626.2	878	51742.7	878	49096.3	877	75199.4
	876	74776.7	876	78300.5	877	51991.2	877	48934	876	76086.4
	875	73876.8	875	78368.4	876	52987.5	876	49076.8	875	75921.7
	874	74656.4	874	80280.2	875	53145.1	875	48461.3	874	76731.1
	873	76495.4	873	79593.1	874	53058.6	874	48256.2	873	75534
	872	77079.2	872	78193.5	873	53529.9	873	49327.1	872	72974.4
	871	76240.4	871	77601.5	872	53360.5	872	49321.8	871	74212.9
	870	75982.1	870	78105	871	52786.4	871	49536.1	870	75946.4
	869	76880.1	869	80162.7	870	53254.9	870	49575.1	869	76031.9
	868	77257	868	80952	869	53519.2	869	49449.7	868	75984.6
	867	76472.2	867	80466.5	868	54687.8	868	50235.5	867	76812.9
	866	76414.8	866	79224.1	867	54247.6	867	48365.2	866	76899.3
	865	76360.4	865	79851.6	866	53346.3	866	48942.6	865	76062.1
	864	76325.5	864	81073.5	865	54065.9	865	49319.5	864	76928.9
	863	76339.1	863	80922	864	54659.7	864	49131.9	863	77591.2
	862	77041.6	862	80433.6	863	54264.2	863	50762.5	862	76081
	861	78038.7	861	79833.7	862	53582.5	862	51448.2	861	76537.5
	860	77565.2	860	80128	861	53812.1	861	49439.1	860	78356.6
	859	75983.3	859	80068.4	860	54000.8	860	49275.4	859	77922.2
	858	75530.8	858	81405.2	859	52237.2	859	48222.3	858	77038.4
	857	76349.7	857	81765.1	858	52794.5	858	48090.1	857	76170.7
	856	77523.2	856	80686.2	857	54353.5	857	48633.6	856	76578.8
	855	77945.9	855	80517.7	856	54720.4	856	49281.9	855	77121.1
	854	77436	854	80050.7	855	54016.8	855	50358.6	854	78305.2
	853	77068.3	853	79783.7	854	53661.8	854	49541.3	853	78733.4
	852	76841.9	852	81301	853	53767.3	853	49175.8	852	77508.7
	851	77648.3	851	81549.5	852	53525.5	852	49687.8	851	76830.1
	850	77914.7	850	80661.2	851	52820.3	851	49777.8	850	78022.1
	849	77386.1	849	80253.4	850	52758.6	850	50258	849	77372.4
	848	76953.8	848	81675.7	849	54174.3	849	48995.2	848	76682.6
	847	76561.5	847	83233.4	848	54935.6	848	49687	847	75689.6
	846	76209.5	846	81916.4	847	55687.4	847	50417	846	76670.9
	845	76045.8	845	82256.2	846	54716.5	846	49860.4	845	77407.8
	844	76201.6	844	82466.1	845	55275.2	845	50215.1	844	76329.4
	843	76205.6	843	80769.7	844	54915.8	844	49928.6	843	76748.7
	842	75245.8	842	81208.3	843	54814.2	843	50802.3	842	77634.8
	841	76482.6	841	81514.6	842	55091.9	842	50779.1	841	78673.6
	840	77810.9	840	82139.3	841	54941.1	841	49605.6	840	77628.5
	839	78252.5	839	82952.7	840	54543.8	840	49546.2	839	80408.7
	838	79318.7	838	81724.6	839	55230.9	839	50249.1	838	83291.9
	837	81026.6	837	80307.2	838	55443.3	838	50195.9	837	83031.9
	836	81563.5	836	81832.1	837	55005.5	837	50678.9	836	85206.1
	835	81024.2	835	82170.7	836	55218.9	836	51129.5	835	85906.1
	834	80203.4	834	82360.5	835	54923.7	835	51563.2	834	85826.6
	833	79861.8	833	82982.2	834	54729.2	834	50754.2	833	86635.4
	832	80066.8	832	82265.9	833	55164.9	833	50627.4	832	84623.2
	831	80471.6	831	82197.8	832	54989	832	50716.8	831	82409.5
	830	78914.6	830	82235.6	831	54168.3	831	50965.4	830	80546
	829	77289.3	829	81893.6	830	54244	830	50504	829	78220.9
	828	77264.4	828	81636.9	829	55076.3	829	50591.1	828	77902.5
	827	78265.9	827	82877.4	828	55524.8	828	51145.9	827	78797.2
	826	78414.7	826	83107.6	827	55620.7	827	52180	826	79020
	825	78155.1	825	83071.9	826	55527	826	53007	825	76577.6
	824	78200	824	82455.8	825	55677.3	825	51673.1	824	74206
	823	77120.5	823	82475.9	824	55135.3	824	51138.5	823	74051.2
	822	76766.4	822	82449.9	823	55764.2	823	50054.3	822	73615.6
	821	76859.4	821	81860.3	822	57048.7	822	51760	821	74192.4
	820	76357.2	820	82310.3	821	56954.2	821	51679.7	820	74563.3
	819	76293.4	819	83471.5	820	55593	820	50940	819	72836.2
	818	76712.4	818	83459.9	819	55565.5	819	50702.8	818	72583.8
	817	77445.6	817	83762.7	818	55503.1	818	50784.5	817	73166
	816	77659.7	816	83392.3	817	55501.5	817	52268.9	816	72574
	815	77374.7	815	83067	816	55459.7	816	51392.2	815	73372.9
	814	76804.9	814	83417.7	815	56077.7	815	52003.4	814	73389.6
	813	76847.5	813	84985.4	814	56720.8	814	52170.9	813	73427.8
	812	77483.6	812	84133.4	813	56919.6	813	51890.3	812	73479.7
	811	77346.1	811	83664.8	812	56403.6	812	52123.3	811	73806.9
	810	76863.5	810	83600.8	811	56429.8	811	50914.8	810	73617.5
	809	76379.2	809	84000.4	810	55689.6	810	51810	809	73581.1
	808	76467.8	808	84850	809	54874	809	52035.9	808	72253.8
	807	77061.2	807	83512.3	808	56000.9	808	52284.5	807	73633
	806	77610.3	806	82709.8	807	55632.7	807	52645.9	806	71747.5
	805	77689.7	805	84918.6	806	55667.4	806	52406.4	805	72040
	804	78112.8	804	86040.8	805	56499.9	805	51807.5	804	73322.2
	803	77045.6	803	84757.7	804	55880	804	51221.6	803	73944.3
	802	76194	802	84336.6	803	55362.4	803	52468.2	802	75160.5
	801	77650.3	801	83362	802	56233.5	802	52701.4	801	73573.6
	800	78969	800	83775.9	801	57208.5	801	52686.2	800	72915.3
	799	78671.9	799	84921.6	800	56804.4	800	52244.5	799	73619.2
	798	78261.3	798	86258.5	799	56654.5	799	52317.6	798	75507.2
	797	78259	797	85633.5	798	55519.8	798	52700.2	797	74318.6
	796	78617.7	796	85120.6	797	55874.6	797	52281.8	796	73818
	795	78289.1	795	84870.1	796	56140.5	796	52386.9	795	73540.9
	794	78438.8	794	84487.6	795	57010.4	795	52129.6	794	74152.8
	793	79424.9	793	84903.7	794	56523.4	794	52764.8	793	75029.8
	792	78629.5	792	86341.4	793	55842.2	793	52404.9	792	75573.1
	791	76890	791	86986.9	792	56521.3	792	52004	791	75061.7
	790	76343.3	790	85604.5	791	57548.2	791	54057.4	790	74968.2
	789	77216.8	789	84757.5	790	58105.7	790	53971	789	75456.3
	788	78623.3	788	84261.3	789	59033.5	789	54140.4	788	74650.1
	787	78757.4	787	84386.8	788	58515.4	788	53102.1	787	74080.6
	786	78537.3	786	84185.4	787	57713.7	787	53428.7	786	74729.5
	785	79502.1	785	84965.9	786	58082.5	786	53380	785	74823.9
	784	79518.3	784	85112.4	785	58777.3	785	54594.3	784	75914.6
	783	79713.1	783	84552.1	784	58656.1	784	53233.8	783	75189.5
	782	79865.4	782	85535.2	783	58477.9	783	51844	782	74712.7
	781	80363.6	781	85838.4	782	58381.8	782	53331.4	781	75767
	780	81687.6	780	85084.7	781	58989.3	781	54040.4	780	75003.3
	779	80436.8	779	85619.2	780	59243.3	780	54306.7	779	75107.2
	778	78879.1	778	85800.8	779	57747.5	779	53330.2	778	74467.7
	777	79433.5	777	86177.8	778	58418.9	778	52524.2	777	76049.6
	776	79965	776	87250.2	777	59638.8	777	53894.4	776	74692.2
	775	81181.7	775	86837.6	776	59015.7	776	53835.4	775	74930.5
	774	81631.9	774	85456.3	775	59204.2	775	52701.5	774	76613.9
	773	81007.7	773	84743.2	774	58781.1	774	53616.9	773	76142.9
	772	80304.8	772	86020.6	773	58763.7	773	54507.9	772	77021.7
	771	80070.8	771	87402.2	772	58929.4	772	54312.7	771	75411.9
	770	81122	770	88506.2	771	58975.3	771	54185.1	770	76801.8
	769	80834.5	769	89353.3	770	58895.3	770	53889.5	769	76846
	768	80155.8	768	89254	769	58777.4	769	53853.9	768	76916.7
	767	80959.7	767	86864.9	768	58740.2	768	53792.5	767	77396.1
	766	81178.5	766	85938.8	767	59155.5	767	53811.4	766	77418.6
	765	81069.1	765	87179.6	766	59500.8	766	52764.3	765	75991.1
	764	81479.7	764	88745.7	765	59805.1	765	52921.5	764	76146.1
	763	80925.7	763	88712.7	764	60583	764	52954.6	763	76585.8
	762	80574.1	762	87768.3	763	59749.1	763	54199.6	762	76691.5
	761	81300.8	761	87529.7	762	59461.5	762	53836.1	761	77348.7
	760	82212.9	760	87576.4	761	59846.8	761	53859.1	760	76783
	759	81487.9	759	87281.7	760	59723.6	760	54710.4	759	78277.5
	758	80115.8	758	89161.7	759	58869.1	759	54178	758	78824.6
	757	80469.4	757	89517.4	758	59039.5	758	55500.4	757	77784.1
	756	80826.7	756	88507.2	757	59739.6	757	54911.9	756	78509.2
	755	80642.5	755	88729.9	756	59708.3	756	54553.2	755	77911.9
	754	81444.8	754	89356.4	755	59738.9	755	54116.8	754	77724.3
	753	82541.4	753	88176.2	754	59864.6	754	55144.3	753	76453.2
	752	82794	752	89234.1	753	58811	753	55008.4	752	76545.9
	751	83439.4	751	89776.6	752	58633.2	752	54985.9	751	77522.7
	750	83587.3	750	89349.6	751	60161	751	54248.7	750	78052.4
	749	82235.5	749	88243.2	750	60361.9	750	53754.1	749	77262.9
	748	82465.5	748	88095.8	749	59988.3	749	55082.2	748	76483.1
	747	83139.3	747	89853	748	59941.9	748	55354	747	78436.3
	746	82615.4	746	89704.7	747	60017.1	747	55217.7	746	78692.6
	745	82721	745	89511.7	746	60444.4	746	55847.2	745	78041.5
	744	83094.3	744	89674.3	745	61096.4	745	56668.1	744	77201.3
	743	83225.7	743	90862.3	744	61471.3	744	56037.1	743	77571.5
	742	83105.2	742	90690.2	743	61157	743	56681.9	742	78653.7
	741	84109	741	89096.9	742	61685.8	742	55737.4	741	78335.9
	740	84062.6	740	88593.6	741	61317.1	741	56165.8	740	77804.5
	739	82896.8	739	88576.7	740	60550.5	740	56509.9	739	78504.6
	738	83504	738	89101.9	739	60981	739	56194.5	738	78667.1
	737	83867.3	737	88237.9	738	62379.7	738	55822.8	737	78948.8
	736	83540.5	736	88325.2	737	61603.3	737	56115.9	736	78044.9
	735	84022.8	735	89342.8	736	61375.2	736	55627.9	735	76282.3
	734	84865.2	734	89172	735	60816.3	735	54926.7	734	76705.7
	733	84929.4	733	89655.9	734	60982.8	734	55523.4	733	78381.4
	732	85135.1	732	90302.4	733	61718.9	733	56706.9	732	79513.8
	731	84543.3	731	89888.5	732	62251.3	732	56373.3	731	79960.8
	730	83204.2	730	89630.9	731	62041.1	731	56720.9	730	77876.7
	729	82913.5	729	90702.9	730	61947.5	730	56689.5	729	76875.2
	728	83277.8	728	91337.6	729	62543.4	729	56450	728	77034.9
	727	84271	727	90983.8	728	61851.7	728	56128.6	727	76749.1
	726	84750.4	726	90876	727	61709.3	727	56840.4	726	77494.9
	725	85496.7	725	91956.4	726	62639.1	726	56767.1	725	78225.3
	724	86401.3	724	93327.8	725	62980.8	725	55374.8	724	79101.7
	723	85314.5	723	92179.9	724	62177	724	55722.1	723	81215.4
	722	84347.1	722	92013.2	723	62387.5	723	55280.4	722	81354.2
	721	83703.4	721	91696.8	722	61867	722	54679.1	721	80701.9
	720	84231.3	720	91349.6	721	61488.6	721	56457.4	720	81185.8
	719	85119.7	719	91612.4	720	62258.4	720	56779.4	719	80765.5
	718	85523.9	718	90899.2	719	63143	719	56486.9	718	81204.8
	717	85555.8	717	91647.7	718	62991.6	718	59142.5	717	81711.8
	716	84979.5	716	92015	717	62242.7	717	58082.3	716	81179.1
	715	84983.2	715	91754.7	716	62589.7	716	56776.7	715	79681.8
	714	85178.2	714	91811.2	715	62883.9	715	56352.5	714	79953
	713	86072	713	91437.9	714	62409.5	714	58023.4	713	81319.8
	712	86163.5	712	92429.8	713	62210.7	713	58232.8	712	80766.2
	711	84882.7	711	93412.8	712	63163.5	712	57772.5	711	82534.6
	710	85232.2	710	93954.2	711	63067.3	711	58973.2	710	82570.1
	709	85099.1	709	93120.9	710	63987.5	710	57596.7	709	82492.5
	708	84899.7	708	92501.8	709	64004	709	58699.3	708	81772
	707	85096.9	707	94403.5	708	63111.3	708	58839.2	707	81522.6
	706	85142	706	94856.2	707	63258.9	707	58585.6	706	81384.3
	705	85733.2	705	92881.8	706	64489.4	706	57930.6	705	80437.1
	704	85632.8	704	91575.5	705	63166.7	705	56784.4	704	80928.3
	703	85408.4	703	93332.7	704	62754.9	704	57465	703	81421.1
	702	85566.5	702	94288	703	63331	703	58633	702	80603.7
	701	85250.8	701	93075.3	702	63929.5	702	58678.4	701	80412.8
	700	85153.6	700	92912.2	701	64080	701	57510.7	700	78885.8
	699	85650	699	93505.5	700	64365.5	700	57873.1	699	79442.9
	698	86481.6	698	94445.4	699	64109.2	699	57835.8	698	79700
	697	85890.4	697	95148.6	698	63661.5	698	58080.7	697	79058
	696	85278.8	696	95466.5	697	64074.5	697	57482.9	696	77662.4
	695	85626.3	695	94196.1	696	64102.5	696	57799.5	695	77877.3
	694	85721	694	93731.1	695	63983.8	695	59067.4	694	77756.1
	693	85923.3	693	92841.5	694	65311.6	694	59514.9	693	78374.7
	692	87752.9	692	92687	693	65208.5	693	59321.6	692	78937.5
	691	93182.8	691	94483.5	692	64003.1	692	60111.2	691	82007.4
	690	103411	690	95945.3	691	64973.7	691	60160.3	690	94793.8
	689	105799	689	94876.2	690	64500.7	690	60912.2	689	117100
	688	97288.8	688	95795.6	689	64236.7	689	60872.5	688	128388
	687	89646.7	687	96967.1	688	64625	688	60071.3	687	115985
	686	87374.3	686	97977.3	687	65154.5	687	60592	686	93823.9
	685	85757.8	685	96087.1	686	65491.4	686	60424.8	685	81940.4
	684	85008.6	684	94692.2	685	65780.9	685	58825	684	79742
	683	86516.7	683	93846	684	66165.6	684	59579.6	683	80052
	682	86897	682	96098.8	683	66249.3	683	57948.5	682	78166.6
	681	86559.4	681	95529.5	682	66205	682	59423.8	681	76953.8
	680	86611.6	680	95168.5	681	65752.4	681	59339.6	680	77424.6
	679	87532.5	679	95754	680	64810.9	680	58563.4	679	77467.7
	678	87526	678	95893.8	679	65057.2	679	60629.5	678	76551.8
	677	87320	677	96462.3	678	64303.9	678	60565.7	677	77582.1
	676	87807.2	676	96919.6	677	64878	677	57631.1	676	77758.9
	675	87553.7	675	96891	676	66627.4	676	58459.1	675	78355.3
	674	87118.5	674	96471.3	675	66687.4	675	59277.2	674	78875
	673	87171.3	673	96788.2	674	66932.8	674	60389.2	673	78109.9
	672	86977.8	672	97400.1	673	66925.7	673	59744.2	672	79742.9
	671	86838	671	97841.5	672	66992.7	672	60908.1	671	78840.5
	670	87544.2	670	98479.1	671	66644	671	60884.1	670	77598.1
	669	88976.1	669	99563.4	670	67150.9	670	60677.4	669	79456.6
	668	88854.9	668	99347.5	669	66997.4	669	60542.9	668	79193.4
	667	88072.4	667	98448.6	668	66754.5	668	60106.5	667	79066.8
	666	87865.8	666	97883	667	67272.9	667	60927.5	666	78825.4
	665	87337.4	665	97817.4	666	67198.8	666	61819.1	665	80385.1
	664	88089.8	664	99612.8	665	66345.3	665	60892.1	664	81652.1
	663	89353.4	663	99982.6	664	67342.2	664	61392.7	663	81520.7
	662	89606	662	98669.8	663	68500.6	663	61632.5	662	80666.2
	661	89707.7	661	98595.4	662	67852.3	662	59389.5	661	79472.2
	660	89505.5	660	98570.4	661	67398.3	661	59947.9	660	80230.2
	659	88388.8	659	99105.1	660	67154.8	660	60599.2	659	80812.2
	658	87752.8	658	99175.7	659	67648.1	659	61212.1	658	80269.3
	657	88449.4	657	100320	658	69211.8	658	61291.7	657	79517.1
	656	89271.1	656	101158	657	69522.8	657	60571.9	656	80462.1
	655	89291.5	655	100324	656	69066.7	656	61860.2	655	81255.2
	654	89208	654	98421.7	655	67468.8	655	62799.9	654	80567.7
	653	90341.3	653	98578.4	654	68661.7	654	61965.5	653	80985.4
	652	90652.5	652	99847.8	653	68678.2	653	62754	652	82115.7
	651	89688.5	651	100576	652	67910.1	652	63517.7	651	80478.1
	650	88461.5	650	100773	651	68436.8	651	62040.8	650	79149.7
	649	88352.6	649	99314.2	650	69097.3	650	62126.5	649	80618.4
	648	89432.8	648	98056.6	649	67817	649	62530.3	648	80615.2
	647	89316.4	647	98902.6	648	67738.6	648	63013.7	647	81816.2
	646	89659.8	646	101531	647	68757.7	647	63051.6	646	82888
	645	90172.9	645	102130	646	69939.1	646	62625.2	645	81947.9
	644	89313.7	644	102817	645	69126	645	62982.3	644	81770.1
	643	89580.2	643	102835	644	69289.2	644	62716.8	643	82789.4
	642	91243	642	101712	643	69427.5	643	62362.1	642	81768.9
	641	90368.5	641	101960	642	70182.8	642	62620.7	641	82094.7
	640	91187.3	640	101542	641	69965.3	641	63191.2	640	82564.2
	639	91500.4	639	99911.8	640	69547.7	640	62743.1	639	82232.9
	638	91073	638	100011	639	68796	639	63256.9	638	82133
	637	92139.4	637	100913	638	69133.2	638	64478.4	637	82651.9
	636	91917.3	636	102301	637	69697.3	637	64057.4	636	83601.2
	635	91091.7	635	102945	636	70325.7	636	63546.3	635	82835
	634	90561.4	634	103417	635	69468.8	635	63235.7	634	82738.1
	633	90738	633	103495	634	68794.4	634	63408.6	633	82336.9
	632	90474.5	632	104506	633	69354.7	633	64772	632	82698.3
	631	91109.9	631	105510	632	70552.1	632	62176.1	631	84452.2
	630	92205.8	630	104297	631	71575.1	631	63609.7	630	86150.9
	629	92088.4	629	104298	630	70486.4	630	63893.6	629	85833.8
	628	91722.5	628	104590	629	70605.7	629	64657.1	628	83642.3
	627	92800.3	627	104658	628	72031.8	628	66520.8	627	83527.2
	626	94437.6	626	104595	627	71710.1	627	65247.1	626	84705.5
	625	93723.9	625	105292	626	72985.7	626	65342	625	84391.3
	624	92954.2	624	104814	625	72100	625	66522.2	624	82390.1
	623	92753.2	623	104785	624	71419.5	624	66011.3	623	82368.7
	622	93198.8	622	105870	623	72046.1	623	64620	622	83929.5
	621	93771.9	621	104717	622	72314.1	622	63663.2	621	84905.5
	620	94279	620	104758	621	71574.2	621	63458.8	620	86502.1
	619	94302.5	619	105500	620	72443.1	620	65631	619	86472.5
	618	94247.6	618	105811	619	73702.6	619	65841.9	618	87401
	617	93901.1	617	106737	618	73924.7	618	64876.1	617	87715.2
	616	93672.2	616	105117	617	72889.5	617	65816.9	616	86869.7
	615	94163.6	615	105310	616	72344.9	616	67021.6	615	85853.3
	614	95299.7	614	106887	615	73746.7	615	65264	614	86199
	613	96431.3	613	107212	614	75183.4	614	65750.9	613	85773.4
	612	96800.4	612	107516	613	74619.5	613	67646.6	612	84664
	611	97085.8	611	106984	612	74711.7	612	65695.6	611	84308.2
	610	96938.4	610	106405	611	74070.9	611	67077.2	610	83693.7
	609	96097.9	609	106242	610	73842.9	610	66816.1	609	85243.6
	608	95606.9	608	108392	609	74454.6	609	65016.3	608	85975.5
	607	96394.4	607	109440	608	75593.3	608	65099.3	607	85818.8
	606	96446.4	606	108347	607	74655.7	607	66426.8	606	86815.4
	605	96587.7	605	107441	606	73640.5	606	66750.7	605	86050
	604	97344.4	604	108412	605	73561.6	605	67451.7	604	84644.1
	603	98266	603	109720	604	75041.8	604	67340.7	603	86160.7
	602	98632	602	108225	603	75351.3	603	67713.3	602	88018.6
	601	97338.3	601	108439	602	75249.1	602	67815.3	601	85683.1
	600	96384.8	600	109205	601	74989.3	601	65628.7	600	84605.1
	599	96445.6	599	108749	600	75023.7	600	68086.7	599	85598.8
	598	96378.6	598	109389	599	75630	599	68157	598	86283.8
	597	96580.9	597	109876	598	75096.5	598	67646.2	597	85522.5
	596	97068.2	596	110433	597	75598.5	597	66007.2	596	85259.7
	595	97209	595	110523	596	76235.9	596	66904	595	86557.7
	594	96708.2	594	110818	595	76600.8	595	67322	594	86995.3
	593	97537.6	593	110255	594	76250.3	594	67371.3	593	87521.6
	592	98263.5	592	108950	593	75740.1	593	67373.3	592	86260.6
	591	98900.9	591	108893	592	74822.5	592	67638.7	591	87604.9
	590	98987.8	590	112663	591	75886.6	591	67848	590	87486.9
	589	98278	589	112110	590	78176.5	590	68063.3	589	87250.5
	588	99855	588	112122	589	77208.4	589	68271.6	588	86788.3
	587	101737	587	112215	588	76169.9	588	69226.4	587	88307.3
	586	100546	586	112255	587	76847.3	587	69927	586	89302.1
	585	99255.7	585	113630	586	77279.2	586	70252.9	585	87404.9
	584	98543.8	584	113072	585	79812.1	585	70804	584	88551.5
	583	98228.6	583	113439	584	80722.4	584	70250.4	583	89328.2
	582	100078	582	114704	583	79622.9	583	70654.9	582	90799.4
	581	101066	581	113130	582	78395.6	582	69987.9	581	90902.1
	580	100653	580	114263	581	77456.4	581	69386.5	580	90032.4
	579	101319	579	114060	580	78197.7	580	70314.9	579	89868
	578	101092	578	113694	579	79081.3	579	70160.3	578	91177.1
	577	99489	577	114215	578	79471.7	578	70110	577	90832.6
	576	98331.4	576	112856	577	78301.6	577	70030.1	576	89512.1
	575	99204.2	575	112048	576	78427.2	576	69665.7	575	88290
	574	99746.1	574	113341	575	79730.4	575	69649.3	574	89078.6
	573	99220	573	112975	574	79138.7	574	69567.4	573	89231.7
	572	98735.9	572	110320	573	79252	573	70231.9	572	88302.3
	571	98576.9	571	110011	572	78168.2	572	68326.6	571	87640.7
	570	97431.6	570	109599	571	76676.3	571	67214.4	570	85385.2
	569	95796.7	569	108342	570	76328.9	570	65140	569	84810.3
	568	94480.7	568	106143	569	75088.9	569	66119.2	568	84183.6
	567	92370.3	567	103360	568	74366.3	568	65418.1	567	83201.9
	566	91871.3	566	104350	567	73636.2	567	66328.4	566	83391.6
	565	93049.7	565	107364	566	72564.2	566	65087.5	565	83944.6
	564	94400.2	564	109220	565	73961.5	565	64469.5	564	86858.6
	563	97912	563	113580	564	76133.8	564	64388.1	563	88540.6
	562	103494	562	118190	563	79579	563	68077.2	562	90892.3
	561	107254	561	122280	562	82087.2	562	70688.2	561	92665.9
	560	109005	560	127883	561	83612.8	561	73226.7	560	96022.1
	559	111645	559	132753	560	87399.1	560	76241.3	559	100564
	558	114892	558	134237	559	91181.4	559	78043.3	558	101783
	557	117938	557	137733	558	93125.3	558	81134.9	557	102815
	556	121729	556	141549	557	95564.9	557	81179.9	556	103461
	555	124435	555	141219	556	99159.7	556	84177.2	555	105195
	554	121886	554	135069	555	98562.3	555	85855.4	554	105649
	553	113957	553	126450	554	94787.3	554	85536.9	553	102358
	552	105495	552	117103	553	89330.2	553	82215.3	552	95899.2
	551	97486.4	551	108545	552	82647.3	552	78546.9	551	89804.2
	550	90493.2	550	102079	551	75828.4	551	71644.1	550	84788.7
	549	86310.1	549	97809.3	550	71965.8	550	67643.1	549	80580.3
	548	82757	548	94184.2	549	69187.9	549	63962.1	548	77462.6
	547	78121.7	547	89323.7	548	67150.5	548	60178.4	547	73945.3
	546	72906.5	546	82154.8	547	64130.8	547	58662.7	546	70139.1
	545	66473.1	545	73628.1	546	59462.3	546	55490.7	545	63980.4
	544	58737	544	64034.7	545	54310.3	545	52297.6	544	59646.4
	543	49947.3	543	52648.3	544	47485	544	48057.2	543	52657.2
	542	40220.2	542	42468.4	543	39322.1	543	42012.8	542	44622.7
	541	33200.5	541	37461.5	542	31650.8	542	34951	541	39794.7
	540	30332.8	540	38933.3	541	26117	541	28905	540	36143.9
	539	31318.3	539	42974.1	540	22880.8	540	24565.9	539	34064
	538	36341.2	538	48328.2	539	21508	539	23927	538	32757.1
	537	43849.6	537	57995.9	538	23103.6	538	23288.3	537	34855
	536	57975.1	536	87804.1	537	26388.3	537	23817.1	536	46612
	535	110487	535	209323	536	40722.6	536	25983.7	535	82406.1
	534	282053	534	500965	535	114100	535	42463.1	534	193914
	533	538311	533	741359	534	311031	534	131391	533	403306
	532	577608	532	583433	533	506961	533	345824	532	492624
	531	323234	531	239859	532	445779	532	451321	531	311906
	530	104474	530	71209.4	531	219676	531	285153	530	112538
	529	40632.3	529	37723.5	530	75326	530	104401	529	45870.3
	528	29207.7	528	31312.8	529	32896.2	529	39797.9	528	33441.6
	527	25778	527	28188.9	528	23990.4	528	26587.9	527	30090.2
	526	24304.9	526	26733.8	527	20734.3	527	22506.7	526	29084.6
	525	22606.1	525	26446.1	526	19411.6	526	20926.3	525	27275.5
	524	21985.4	524	25509.8	525	19040.4	525	20256.5	524	26082.7
	523	21800.5	523	25017.3	524	18484.4	524	20825.3	523	26617.1
	522	21579.4	522	25064.7	523	18032.8	523	19727.2	522	25636.3
	521	21407.3	521	24914.6	522	17858.7	522	19668.9	521	25552
	520	21594.7	520	24465.3	521	18032.4	521	19895.2	520	27013.6
	519	21434	519	24847.8	520	18405.7	520	19762.6	519	27574.4
	518	21778.1	518	24711.3	519	18333.7	519	19286	518	26533.9
	517	21441.6	517	24667.1	518	18136.1	518	19167.3	517	26520.9
	516	21225.2	516	24923	517	18359.8	517	18568.8	516	25769.7
	515	21760.8	515	25140.5	516	17982.4	516	18502.2	515	25827.7
	514	22468.6	514	25342.5	515	17809.1	515	19526.6	514	26055.6
	513	22518.5	513	25268.6	514	18054.7	514	18785.5	513	26688.7
	512	22082.9	512	25042.7	513	18328.9	513	19304.2	512	26092.1
	511	21994.1	511	24967.5	512	18057.1	512	20421.8	511	25834.8
	510	22335.8	510	24650.3	511	17767.4	511	19645.5	510	25748.6
	509	22428.4	509	25178.3	510	17785.3	510	19808	509	27334.3
	508	22203.1	508	25398.7	509	17804.9	509	19284.4	508	27101.2
	507	21555.5	507	24953.1	508	17916.3	508	19150.6	507	26266.6
	506	21209.9	506	24263.9	507	18413.8	507	19039.8	506	25935
	505	22102.3	505	24650	506	18302.3	506	19302.1	505	26136.9
	504	22675.8	504	24372.8	505	18445.4	505	19046.4	504	26118.4
	503	22244.2	503	24199.7	504	18343.2	504	18491.1	503	25312.6
	502	21826.8	502	24016.4	503	18430.4	503	18529.8	502	25976.3
	501	21895.6	501	24289.8	502	18527.5	502	19105.2	501	26307.2
	500	21536.3	500	24472.1	501	17894.9	501	18785.1	500	26719.1
	499	21116.8	499	25172	500	18104.8	500	19002.4	499	26826.1
	498	21986.4	498	25202	499	18756.5	499	19197.5	498	27268.1
	497	22789.2	497	24281.2	498	18945.6	498	18866.8	497	27387.9
	496	22822.8	496	24256.9	497	19564.7	497	19347	496	28253.8
	495	22670	495	24937.9	496	19215.3	496	19644.7	495	27556.8
	494	22236.2	494	24783.8	495	18442.6	495	19404.3	494	26983
	493	21384.7	493	24887.5	494	17962.4	494	18925.4	493	27769.6
	492	20762.8	492	24952.6	493	17801	493	18658.6	492	26335.8
	491	21416.1	491	24691.2	492	18220.5	492	19021.9	491	26027.2
	490	21764.9	490	24746.3	491	18650.7	491	19384.1	490	25978.3
	489	21526.1	489	24911.9	490	18054.3	490	19446.1	489	26867
	488	22513.6	488	25122.8	489	17716	489	19498.7	488	27868.8
	487	22732.1	487	25804.9	488	18102.8	488	20016.8	487	27496.2
	486	22102.5	486	25121.8	487	18093.1	487	20204.8	486	28007.2
	485	21616.4	485	24752.6	486	18112.9	486	19199.8	485	27567.5
	484	22130.4	484	25253.2	485	17962.7	485	19066.6	484	26860.4
	483	22744.8	483	25022.9	484	18205.6	484	19488.8	483	26592.5
	482	22926.1	482	25266.8	483	18141.6	483	20137.1	482	26751.2
	481	22472.4	481	25953.8	482	18131.3	482	20264.7	481	27147.4
	480	22353	480	25789	481	17988.2	481	20125	480	26927.9
	479	22532.9	479	25851.3	480	17822.4	480	19727.6	479	27470.6
	478	22468.4	478	25625.9	479	17570.6	479	19566.5	478	26276.8
	477	21997.3	477	25163.7	478	17983.9	478	19969.7	477	25624.8
	476	21701.4	476	25091.4	477	18160.7	477	20239.9	476	27261.8
	475	22467.9	475	25746.5	476	18493.5	476	19981.2	475	27192.3
	474	22580.2	474	25867.2	475	18559	475	19869.1	474	27122.9
	473	21704.3	473	24814.8	474	18449.9	474	19683.5	473	26210.9
	472	21489.3	472	24485.4	473	18192.9	473	20172.1	472	26521.3
	471	22088.8	471	25772.9	472	18001.9	472	20117.2	471	26885.1
	470	22181.6	470	26153.9	471	18050.2	471	19942.4	470	26611.6
	469	21741.4	469	25366.3	470	17764.9	470	19605.1	469	27009.7
	468	21893.1	468	25375	469	18075.3	469	19057	468	27438.9
	467	22225	467	25453.6	468	18479.5	468	19297.9	467	27931.5
	466	21494.5	466	25908.7	467	18561	467	19604.9	466	27863
	465	21474.7	465	25174.9	466	18714.2	466	20140.8	465	28111.1
	464	21666.5	464	25258.4	465	18745.5	465	20498.7	464	27948.8
	463	21887.9	463	24605.6	464	18662.7	464	19981.8	463	27409
	462	22199.2	462	24908.8	463	19160.7	463	19845.4	462	27236.7
	461	22470.6	461	25271	462	18887.1	462	19867.1	461	27098.6
	460	23070.5	460	25866.9	461	18095.4	461	20050.4	460	27464.2
	459	23347.7	459	25296.8	460	17916.7	460	19733.5	459	27957.2
	458	22668.2	458	26026.6	459	18344.6	459	19702.5	458	27565.4
	457	22460.7	457	26443.7	458	18874.5	458	20127.7	457	26747.8
	456	22559.7	456	25480.3	457	18561.6	457	19179.5	456	27584.2
	455	22995.2	455	25586.2	456	18103.5	456	19187.1	455	27958.3
	454	23333	454	25892.8	455	18435.9	455	19575.6	454	27596.4
	453	22662.8	453	26536.7	454	18394.3	454	19651.8	453	26953.2
	452	22695.9	452	26770.9	453	18931.6	453	19854.4	452	27152.3
	451	22993.9	451	25736.3	452	19098.5	452	20379.6	451	27939.1
	450	22056.6	450	25427.4	451	18860.1	451	20789.9	450	27980.2
	449	22156.6	449	25434.1	450	19234.5	450	20749.6	449	28175.2
	448	23579.4	448	25787.3	449	19764.3	449	20867	448	28619.9
	447	23250.3	447	26054.3	448	19521.5	448	19441.8	447	28580
	446	22568.6	446	25888.1	447	19106.9	447	19374.3	446	29087.9
	445	22728.5	445	26166.1	446	18852.2	446	20758.8	445	28481.9
	444	22866.3	444	26337.4	445	18715.3	445	20690	444	28022.5
	443	23056.9	443	25937.5	444	18759	444	20060.7	443	27822.1
	442	22733.5	442	25911.7	443	18735.4	443	19595	442	28152.3
	441	23187.8	441	25696.1	442	19276.9	442	19349.6	441	28552.5
	440	23350.3	440	25712.8	441	19175.6	441	20413.5	440	28220.8
	439	23000.7	439	25643.9	440	18559.5	440	20013.6	439	28614.1
	438	22829.1	438	25316.6	439	18890.8	439	19197.7	438	28380.1
	437	22471.8	437	26218.5	438	19898.3	438	20363.4	437	28109.7
	436	22847.3	436	26631.1	437	19693.4	437	19713.5	436	27871.4
	435	23134.9	435	25794.8	436	19736.9	436	19827.1	435	27793.1
	434	22387	434	25856.7	435	19408	435	20047.2	434	28246.7
	433	21805.8	433	25977.9	434	18625.4	434	19608.4	433	28199.1
	432	22538.3	432	25864.3	433	18642.4	433	19645	432	27633.4
	431	22460.5	431	25671.1	432	19289.4	432	20484.2	431	28361.9
	430	21914.9	430	25796.5	431	19266.4	431	20357.1	430	28921.6
	429	22554	429	26152.5	430	19104.4	430	20751.1	429	28324.8
	428	22780.4	428	25834.7	429	19503.5	429	19897.4	428	28346.6
	427	22401.4	427	26087.5	428	19379.7	428	20737.2	427	28719.9
	426	22681.3	426	26365.1	427	19126.8	427	20221.6	426	29391.7
	425	23158.6	425	26880.4	426	18881.9	426	20740.1	425	29955.9
	424	23253.2	424	26468.6	425	18276.5	425	20709.3	424	29026.8
	423	23468.1	423	26123.8	424	18952.6	424	20643.6	423	28509.8
	422	23554.4	422	26016.4	423	19002.6	423	20840.4	422	29005.8
	421	23745.1	421	25979.4	422	19156.1	422	20416.1	421	28683.3
	420	23619.8	420	25713.4	421	19157.3	421	20242.8	420	28054.9
	419	22802.4	419	26851.9	420	18999.9	420	20540.8	419	28472.5
	418	23260.3	418	27508.9	419	19410	419	20568.9	418	28504.3
	417	24035.8	417	26424.5	418	20115.1	418	20276.6	417	28477.7
	416	23691.7	416	26430.4	417	19957.6	417	20205	416	28547.7
	415	23267	415	26587.3	416	19021.1	416	19845.8	415	28287.7
	414	23154	414	26090.9	415	19676.2	415	20769.9	414	28114
	413	23333.3	413	25920.1	414	19583.7	414	20832.8	413	28230.5
	412	23391.8	412	26588	413	19037.5	413	20010.5	412	28102.6
	411	22632.5	411	27008.8	412	18970.8	412	19785.1	411	27340.7
	410	22680.4	410	26879.7	411	18734.1	411	20028.3	410	27013.6
	409	23489.5	409	26448.8	410	18775.8	410	20097.1	409	27146.6
	408	23789.6	408	25917.5	409	18929	409	19593.8	408	27126
	407	23616.9	407	26297.6	408	18960.3	408	19285	407	28403.6
	406	23280.9	406	26738.7	407	19301.1	407	19924.6	406	27983
	405	22826.3	405	26765.4	406	19674.8	406	19685.7	405	27643.4
	404	22577.9	404	26459.6	405	19862	405	19625.3	404	27795.7
	403	22870.8	403	26371	404	19739.8	404	21021.1	403	31199.9
	402	23837.4	402	27235.6	403	19822.7	403	22178.7	402	37096.6
	401	24577.1	401	28009.1	402	20096	402	23334.8	401	43137.7
	400	24703.7	400	27426.1	401	20176.3	401	24863.4	400	44996.6
	399	24452	399	26975.8	400	20220.2	400	27634.2	399	40550.8
	398	24291.8	398	26301.7	399	19672.5	399	27926.5	398	32902.5
	397	24102.9	397	25676.4	398	19283.7	398	23928.3	397	27226.2
	396	23581.4	396	26590.6	397	18769.6	397	21226	396	25461.6
	395	23463.6	395	27091.3	396	18696.6	396	19858	395	25836.1
	394	23764.2	394	26432.1	395	18627.4	395	19615.6	394	26682.3
	393	23539.2	393	25927.8	394	19653.4	394	19106.4	393	26606.9
	392	23667.1	392	26686.3	393	19695.2	393	19636.1	392	25998
	391	23909.1	391	26648.3	392	19341.6	392	20011.6	391	25824.3
	390	23854.5	390	26618.3	391	19308.3	391	19166	390	26043.8
	389	23520.1	389	26960	390	19662.6	390	20000.3	389	26210
	388	22798.4	388	27111.2	389	19641.7	389	19990.2	388	26332.3
	387	22477.2	387	26656.7	388	19878.1	388	20313.6	387	26475.3
	386	22881.3	386	26675.3	387	19703.2	387	20166.8	386	26258.1
	385	23567.3	385	26901.3	386	19267.6	386	19518	385	26909.6
	384	24169.5	384	26954.9	385	19152.8	385	20374.4	384	27473.2
	383	24141.2	383	26760.1	384	18897.4	384	20759.4	383	27168.9
	382	23570	382	26487.6	383	18641.1	383	20551.6	382	26896.4
	381	23314.9	381	26677.7	382	18533.7	382	20266.9	381	27548.4
	380	23285.3	380	27352.6	381	18947.9	381	20063.2	380	26971.3
	379	23603.6	379	27262	380	19586.8	380	19416.4	379	26993.9
	378	23876.6	378	26576.3	379	19523.6	379	19449.6	378	27561.5
	377	23915.3	377	26849.8	378	19302.7	378	19950.3	377	27743.4
	376	24124.5	376	26532.7	377	18853.3	377	19593.5	376	27374.6
	375	23626	375	26494.6	376	18744.6	376	18745.2	375	27570.7
	374	23269	374	27753.4	375	18917.5	375	18617.1	374	27887.8
	373	23772	373	28072.6	374	18875.6	374	19325.5	373	27280.4
	372	24178.1	372	27709.8	373	18932	373	20245.9	372	26623.2
	371	24532.3	371	26934.4	372	20193.9	372	20708	371	26877.7
	370	24722.5	370	26885.1	371	20835.6	371	20950.4	370	26923.8
	369	24684.6	369	27329.7	370	20764.1	370	20582.2	369	25890.1
	368	24922.4	368	27085.6	369	19760.2	369	20387.6	368	25965
	367	25385.6	367	26873.2	368	19716.3	368	19875	367	27375
	366	24971	366	27483.4	367	19896.3	367	20892.5	366	26763.4
	365	24150.7	365	27908.2	366	19655.8	366	20581.5	365	27087.4
	364	24162.6	364	27647	365	19382	365	20189.4	364	27051.8
	363	24430.6	363	27874.9	364	19462.7	364	19887.2	363	27067.9
	362	23922.6	362	27703.4	363	19880.9	363	20139.7	362	27019.7
	361	24014.8	361	27987.3	362	20239.2	362	20668.4	361	26639.7
	360	24071.9	360	27592.4	361	20666.8	361	20662.1	360	26914.2
	359	24444.9	359	27166	360	20691.2	360	20328.3	359	27850.6
	358	25167.6	358	27575.3	359	20334.5	359	21145.1	358	27515.9
	357	24648.8	357	27699.4	358	19841	358	21141.6	357	26865.4
	356	24508	356	28057.1	357	19980.2	357	20830.7	356	27206.1
	355	25193.2	355	28356.5	356	20102.9	356	19933.3	355	27189.5
	354	25386.1	354	28113.4	355	20311.1	355	20374.5	354	27893.2
	353	25290.5	353	27609.6	354	20198.4	354	21359.7	353	27225.8
	352	24618.1	352	27348	353	20753.6	353	20776.6	352	26956
	351	24054.4	351	27368.8	352	21366.9	352	20738.3	351	27375
	350	24888.2	350	28161.6	351	21343.9	351	20526.9	350	27542.9
	349	25794.3	349	28639.9	350	21035.6	350	20418.4	349	27001.7
	348	25810.3	348	28566.7	349	20693.9	349	21274.9	348	27511.6
	347	25079.9	347	28944.1	348	20880	348	21563.6	347	27712.5
	346	25447.8	346	28675.1	347	21429.8	347	20855.9	346	27632.3
	345	25281.8	345	28069.8	346	21504	346	19857.9	345	27226.9
	344	24952.4	344	27392.4	345	20450.5	345	20094.4	344	27667.8
	343	25175	343	27525.5	344	20011.8	344	20657.4	343	27319.4
	342	25468.9	342	28648.9	343	21031.1	343	20569.1	342	27920.4
	341	25558.1	341	28960.8	342	21437	342	20463.6	341	28390
	340	25349.1	340	28681.8	341	21033.7	341	20536.7	340	28512.6
	339	25262	339	28507.2	340	20850.4	340	21204.6	339	29017.1
	338	25928.1	338	27803.6	339	20681.6	339	20782.2	338	29319.8
	337	25934.3	337	27927.2	338	20541.5	338	21607.2	337	28985.7
	336	26246.7	336	28847.8	337	20747.8	337	21635.7	336	29775.9
	335	26265.1	335	28701.6	336	21008.9	336	21636.1	335	28985.1
	334	25262.6	334	28399.7	335	21093.6	335	22020.9	334	29128
	333	24935.3	333	27999.8	334	20249.9	334	21428.1	333	29570.5
	332	25012.2	332	28162.1	333	20738.5	333	20970.6	332	28974.2
	331	25152.1	331	28528.2	332	20838.2	332	20676	331	28856.5
	330	25658.2	330	28569.3	331	21095.4	331	21274.6	330	29534.7
	329	26181.9	329	28689.6	330	20809.1	330	20678.9	329	30014.2
	328	26228.2	328	28011.8	329	20297.9	329	20609.8	328	30100.9
	327	25895.7	327	27410	328	20751.7	328	20972	327	29090.5
	326	25704.8	326	27869.7	327	20810.3	327	20822	326	28571.9
	325	26116.9	325	28290.3	326	20406.9	326	21131.9	325	29595.4
	324	26472.9	324	28215.4	325	20532.6	325	20826.7	324	29696
	323	26414.6	323	28557.7	324	21013.3	324	21527.3	323	29723
	322	26578.8	322	28785.6	323	20924.5	323	20857.9	322	29545.5
	321	26828.4	321	29549.3	322	20653.1	322	21335.1	321	29719.4
	320	26594.6	320	28440.7	321	20690.6	321	21348.9	320	29384.2
	319	26286.7	319	28200.1	320	21281.6	320	22009.4	319	29551.5
	318	26793.3	318	28132.1	319	20951.7	319	21713.1	318	29305.1
	317	26495.1	317	28566	318	20643.8	318	21611.8	317	29902.5
	316	26647.2	316	29061.2	317	20335.9	317	21340.6	316	29708.5
	315	26930.2	315	29349.8	316	20431.8	316	22325.7	315	29576.2
	314	26852.4	314	28597.7	315	20406.6	315	22746.1	314	30084.4
	313	26669	313	28230.9	314	20662.5	314	21884.2	313	30163.2
	312	26173.1	312	28391.8	313	21271.4	313	20862.6	312	30469.8
	311	26693.2	311	28064.7	312	21156.2	312	21034.9	311	30581.9
	310	27212.3	310	28813.3	311	20691.5	311	22117.5	310	29839.1
	309	27120.3	309	29510	310	21185.4	310	22871.1	309	30172.7
	308	26690.8	308	29390.3	309	21558	309	22450.4	308	30518.9
	307	27132.1	307	30042.5	308	21778.7	308	22127.1	307	31462.3
	306	27632.8	306	30030	307	22239.2	307	23349.5	306	31419.6
	305	27169.2	305	29049.7	306	22557.7	306	23031.7	305	31125.5
	304	26368.1	304	28442	305	22025.3	305	22672.1	304	30651.6
	303	25718.3	303	29224.7	304	20955.3	304	22142.6	303	30728.9
	302	25537.5	302	29633.8	303	19790.5	303	22454.2	302	30585
	301	26067.9	301	28554.3	302	20048.2	302	22349.1	301	28726.7
	300	26310.8	300	27940.8	301	20565.3	301	21112.2	300	28013.7
	299	25985.7	299	27511.6	300	20735.1	300	20927.6	299	27029.7
	298	25500.3	298	27572.9	299	20328.3	299	20672.7	298	26509.3
	297	25314.1	297	27404.3	298	20011.6	298	20119.3	297	26430.6
	296	26105.1	296	26819.6	297	19764	297	19479.5	296	25224.7
	295	25898.1	295	26285.2	296	19866.5	296	19758.1	295	23967.4
	294	25489.4	294	26225.1	295	19901.6	295	19302.9	294	23779.1
	293	26334.8	293	26437.9	294	19399.2	294	18512.9	293	24990.1
	292	27092	292	26501.4	293	19266.1	293	18084.1	292	27626.4
	291	26079.8	291	26219	292	18970.3	292	17083.2	291	26365.4
	290	25409.9	290	27377.3	291	18880.2	291	17546.7	290	25725.6
	289	28344.2	289	30389.4	290	19264.6	290	17358.9	289	30911.1
	288	34618.1	288	34470.6	289	20244.7	289	18114	288	39017.8
	287	42876.8	287	40928.2	288	22787.4	288	21209.4	287	49128.8
	286	48311.1	286	43934.6	287	26721	287	28790.9	286	67259.6
	285	48354	285	40300.9	286	32052	286	42981.2	285	79837.6
	284	41627.5	284	35220.6	285	36205.9	285	54263.3	284	69392.8
	283	31802.6	283	29733	284	32859.4	284	48258	283	42256
	282	26732.1	282	26558.6	283	25160.1	283	29402	282	25283.3
	281	25640.7	281	25557.6	282	20459.7	282	19201.7	281	21343.8
	280	25067.5	280	24939.3	281	19030.7	281	17295.7	280	21206.1
	279	24418.3	279	25426.5	280	18548.4	280	17247.4	279	20690.3
	278	24212	278	25325.1	279	17957.1	279	16447.4	278	20234.6
	277	23860.2	277	25740.1	278	18135.2	278	15935.9	277	20102.9
	276	24017.9	276	26303.6	277	18687.7	277	16597.9	276	20766.9
	275	24520.6	275	25693	276	19025.6	276	16473.8	275	20926.3
	274	24410.8	274	25652.7	275	19044.9	275	16431.7	274	20778.6
	273	25021.7	273	25898.9	274	18483.1	274	16695.1	273	20302.3
	272	25020.1	272	25412.1	273	17940.8	273	16688.4	272	20081
	271	24802.3	271	25352.4	272	18083.4	272	16425.3	271	19990.6
	270	24330.9	270	25447.3	271	18158.6	271	16939.7	270	19971.1
	269	24359.3	269	25574	270	18448.5	270	17323.6	269	21235.4
	268	25171.2	268	26488.2	269	18431.5	269	17696.3	268	21635.7
	267	24790.9	267	26589.5	268	18272.9	268	17230.2	267	22537.6
	266	24695.4	266	26195	267	18886.5	267	17177.2	266	21040.2
	265	24930.2	265	26177.7	266	19073.5	266	17050.8	265	19676.1
	264	24706.9	264	25724.5	265	18910.4	265	17339.7	264	20397.3
	263	24434.9	263	25507.3	264	18264.9	264	16848.3	263	20488
	262	24459.6	262	26490.8	263	18330.8	263	16893	262	19915.7
	261	24116.6	261	26192.4	262	18606.4	262	17126.8	261	20857.2
	260	24202.6	260	26952.4	261	18157.6	261	17692.9	260	20760.2
	259	24639.8	259	26997.6	260	18138.3	260	16826.3	259	21295.8
	258	24954.1	258	26516.6	259	18205.2	259	16194.6	258	21015.2
	257	25335	257	26205	258	18391.7	258	16941.4	257	21224
	256	25252.6	256	26688.2	257	19320	257	17899.4	256	22265.2
	255	24662	255	26631.5	256	19398.6	256	17699	255	21760.4
	254	24516.8	254	26284.4	255	18949.6	255	16919.9	254	21074.8
	253	24898	253	26245.4	254	18732.2	254	17140.9	253	20207.2
	252	24553.5	252	26942.8	253	18808.8	253	16727.3	252	21157.8
	251	24700.9	251	28169	252	18696.2	252	17352.8	251	20961.1
	250	24868.7	250	28485.7	251	18250.2	251	17380	250	21372.3
	249	24353.8	249	26793.3	250	18624.9	250	16533.3	249	21385.2
	248	24625.6	248	26655	249	18976.4	249	16567.8	248	21346.3
	247	25277.5	247	26821.2	248	19144.1	248	17909.4	247	21060.3
	246	25666	246	26710.8	247	19621.8	247	17859.3	246	21076.6
	245	25595.5	245	26881.7	246	19079	246	17053.2	245	21732.8
	244	25462.5	244	26591.2	245	18630.3	245	18080.1	244	21328.6
	243	25250	243	27049.2	244	19439.5	244	18040.4	243	21743.4
	242	24893.7	242	27427.2	243	19984	243	17711.3	242	21571.2
	241	25432.9	241	27394.9	242	19900.9	242	17240.1	241	21199.8
	240	25722.2	240	27177.3	241	19985.3	241	17037.6	240	21462.7
	239	25896.6	239	27500.4	240	19488	240	17668.3	239	21978.1
	238	26015	238	27416.4	239	19213	239	17643.6	238	21889.8
	237	25052.8	237	27425.8	238	19023.5	238	17661.1	237	21871
	236	24564.9	236	27552.1	237	19211.5	237	17409.9	236	22089.2
	235	26121.2	235	28052	236	19562.9	236	17928.1	235	21325.3
	234	27108.3	234	27812.8	235	19425.6	235	17505.5	234	21140.1
	233	26147.8	233	27919.7	234	19804.7	234	18134.5	233	21677.5
	232	26320.4	232	28099.6	233	20423.2	233	17539.3	232	21857.2
	231	26747.9	231	27899.9	232	19923.1	232	17327.1	231	22201.2
	230	26930.2	230	27600.2	231	19432	231	17509.9	230	21724.3
	229	26786.2	229	27927	230	19373.7	230	18427.5	229	22118.8
	228	26169.3	228	28096.2	229	19808.2	229	18638.7	228	22152.8
	227	26946.6	227	28129.2	228	20026.9	228	17912.1	227	22509.6
	226	26830.1	226	27738.7	227	19926.6	227	17198.1	226	21903.3
	225	25916.5	225	28089	226	19631.2	226	17775	225	22072.8
	224	25898.2	224	28094.8	225	19609.2	225	18072.4	224	22104.3
	223	26821	223	27595.7	224	19952.6	224	18256.4	223	21964.6
	222	27230.8	222	27782.4	223	20506.2	223	18254.8	222	21838.6
	221	26534.8	221	27694.7	222	20252.2	222	19154.3	221	22245
	220	26097.5	220	28574.1	221	20277.7	221	19010	220	22893.9
	219	25690.6	219	29122.4	220	20230.6	220	18710.3	219	23072.7
	218	25939.6	218	28139.8	219	19964.2	219	18720.6	218	22698.1
	217	26289.2	217	28212.8	218	19659.7	218	18079.2	217	22115.9
	216	25982.7	216	28703.3	217	20743.5	217	18290.8	216	22392.3
	215	26361.9	215	28865.6	216	21099.2	216	18178.6	215	22498.1
	214	27448.6	214	28726.8	215	20882.2	215	18728	214	22447.1
	213	27725.7	213	28756.9	214	20624.5	214	19502.5	213	23331.1
	212	27124.8	212	28623.2	213	20585.8	213	19096.3	212	23756.2
	211	27222.8	211	29259.5	212	20841.6	212	18439.2	211	23105.2
	210	27503.9	210	29422.2	211	20777.4	211	17984.5	210	22583.1
	209	26941.4	209	29401.8	210	20092.2	210	18336.1	209	22142.1
	208	27597.2	208	29637.2	209	20498	209	18493.3	208	22791.6
	207	27919.5	207	30331.8	208	20749.7	208	19239.6	207	22472.2
	206	27024.4	206	29687.5	207	20618.4	207	18617.6	206	21713.2
	205	26881	205	29604.7	206	20949.8	206	18567.4	205	22500.6
	204	27578.8	204	29321.6	205	20612.8	205	18892.4	204	23124.8
	203	27585.3	203	29669.8	204	20545.4	204	18677.8	203	22991.6
	202	27403.3	202	29628.6	203	20768.4	203	18560.5	202	23415.6
	201	27801.5	201	29397.8	202	21140.6	202	18949.2	201	22739.3
	200	28464.3	200	29876.5	201	21145.8	201	19909.1	200	23426.1
	199	29156.5	199	30243.8	200	21513.4	200	20921.3	199	25548.2
	198	28882.9	198	29598	199	22372.4	199	21389.9	198	25710.8
	197	28515.3	197	30139.7	198	22978.1	198	20960.8	197	25252
	196	28863.8	196	30167.1	197	22811.4	197	20911.6	196	24374.1
	195	28599.6	195	30322.6	196	22396.2	196	20226.7	195	23281.6
	194	28512.1	194	31200.9	195	22460.1	195	19945.5	194	22958.4
	193	28979.7	193	31213.1	194	22231.5	194	18847.8	193	22800
	192	28711.9	192	31138	193	22247.2	193	20009.5	192	23449.1
	191	28368.1	191	30450.2	192	21930.3	192	20325.9	191	23174.5
	190	28642.9	190	30224.1	191	21614.9	191	20300.8	190	23413.9
	189	28617.9	189	30322.2	190	21763.4	190	19369.5	189	23865.7
	188	27818.7	188	31239	189	22370.7	189	18679.3	188	23997.1
	187	27678.5	187	31511.7	188	22371.4	188	19386.4	187	23780
	186	27976.2	186	30781.7	187	21796.3	187	19010.3	186	23356.1
	185	28383.9	185	30549	186	21933.3	186	19760.6	185	23528.6
	184	28740.8	184	31023.2	185	22834.7	185	20106.4	184	23789.4
	183	29617.7	183	31042.2	184	22054.1	184	19805.3	183	23601.3
	182	29594.2	182	31239.9	183	22014.9	183	20116.2	182	23739.6
	181	29654.2	181	32440.7	182	22500.2	182	20721.2	181	25057.3
	180	30791	180	33553.2	181	23291.1	181	20529.5	180	25801.8
	179	32154.5	179	34651.8	180	23985.3	180	21876.1	179	25368.5
	178	32206.6	178	35353	179	24634.8	179	22682.7	178	26988
	177	31725.7	177	35631.8	178	25564.4	178	22582.9	177	27516.9
	176	32773.1	176	35236.9	177	25857.8	177	22884.7	176	27080.4
	175	33196.8	175	35852	176	25152.4	176	23732.2	175	26916.9
	174	32784.3	174	35779	175	24717.4	175	23396.8	174	27323.1
	173	32597	173	34761.7	174	24970.7	174	22251	173	27331.9
	172	31163.8	172	33328	173	24763.5	173	22633.9	172	25346
	171	30127.9	171	32903	172	24317.5	172	23131.7	171	25321.8
	170	29726.9	170	31680.5	171	23553.6	171	22488.5	170	24223.7
	169	28775.3	169	30848.9	170	23359.5	170	20721.5	169	23638.6
	168	27939.6	168	30061.5	169	22339.8	169	19631.5	168	22778
	167	26994.7	167	28453.2	168	20710.1	168	18942.4	167	22016.7
	166	25224.9	166	26943.5	167	19878.3	167	18731.3	166	21134.2
	165	23064.3	165	25304.4	166	18969.9	166	17753.4	165	19897.2
	164	21227.8	164	23670.5	165	18026.4	165	16646.7	164	18865.1
	163	19473.7	163	22172.3	164	16799.5	164	15647.7	163	17305.7
	162	19159.3	162	21775.5	163	15478.3	163	14872.5	162	16937.5
	161	19674	161	22116.7	162	14684.7	162	13622	161	16620.6
	160	20271.4	160	23179.9	161	15243.3	161	13546.4	160	16681.6
	159	22040.5	159	25420	160	16211.8	160	13743.2	159	17878.8
	158	25220.4	158	31217.1	159	17256.7	159	13633.6	158	20142.7
	157	32826.8	157	47864.5	158	21309.6	158	15834.8	157	25744.8
	156	55601.9	156	82192.2	157	32267.7	157	22065.4	156	41396.4
	155	92079.1	155	121363	156	57732.3	156	36521.8	155	68351
	154	110936	154	121517	155	86493.6	155	63894.4	154	88769.9
	153	89190.9	153	81529.6	154	87609.8	154	82416.5	153	76610
	152	53251.5	152	47668.5	153	62750.7	153	66338.4	152	47122.8
	151	31978.7	151	31769.1	152	37889.5	152	39892.4	151	28148.1
	150	24459.4	150	26031.5	151	24954.8	151	24420.6	150	21797
	149	22107.5	149	23265.6	150	19553.7	150	18052.3	149	19271.8
	148	20262.1	148	22480.7	149	16919.4	149	15697.2	148	17517.9
	147	19130.5	147	21360.7	148	15524.3	148	14731.1	147	16760.3
	146	18958.6	146	20494.5	147	14808	147	14311.9	146	16483
	145	18418.3	145	20440.4	146	14544.9	146	13527.3	145	16393.5
	144	18273.6	144	19939.1	145	14708.4	145	13185.1	144	15645.5
	143	17875.5	143	19814.9	144	14307.6	144	12739	143	15682.3
	142	17165	142	19357.2	143	13923.6	143	12975.3	142	15588.6
	141	17431.9	141	19620.6	142	13913.2	142	12312.7	141	15473.4
	140	17721.4	140	19486.3	141	13703.8	141	12468.6	140	15064.4
	139	17538.2	139	18370.6	140	13196.9	140	12492.9	139	14412.3
	138	16733.7	138	17755.8	139	13047.9	139	11410.4	138	14273.1
	137	16229.6	137	18328.1	138	13680.9	138	11493.8	137	14953.1
	136	16855.4	136	19435.2	137	13383.9	137	11946	136	14952.1
	135	17596.6	135	18417.9	136	13413.7	136	11869.6	135	14333.8
	134	17480.6	134	17739.7	135	13431.5	135	11984.2	134	15025
	133	17146.6	133	18019.2	134	12775.4	134	12120.8	133	14692.7
	132	17574	132	18700	133	12590.8	133	11977.7	132	14399
	131	17802.5	131	18806.6	132	12944.8	132	12077.4	131	14027.8
	130	17506	130	19296.4	131	13502.5	131	12828.9	130	15036
	129	18004.6	129	19964.7	130	14310.4	130	12450.7	129	15738.9
	128	19507.7	128	20832.2	129	15256.3	129	13077.5	128	16953.1
	127	20416.6	127	21878.3	128	15719.6	128	13234.5	127	17329
	126	20415.2	126	23074.9	127	15866.8	127	14157.4	126	17289.9
	125	20474.2	125	23209.7	126	16263.9	126	14075.4	125	17146.9
	124	20411.2	124	22791.9	125	16662.3	125	14736.7	124	17211.9
	123	20160.1	123	22365.9	124	16158.1	124	15163	123	17061.2
	122	19670.2	122	21424.4	123	16158.5	123	14927.5	122	16285
	121	18504.1	121	20192.7	122	16134.7	122	13891.5	121	16278.9
	120	17091.9	120	19378.7	121	15269.9	121	13514.2	120	14743
	119	16507.3	119	17712.5	120	14346.2	120	13218.4	119	13869.7
	118	15839.3	118	17387.1	119	13783	119	11662.5	118	13630.4
	117	14959	117	16357.8	118	12662.9	118	11218.5	117	12297.8
	116	13818.7	116	14533.5	117	11612.5	117	10931	116	11700.6
	115	12261.2	115	12639.1	116	10851.6	116	9744.75	115	10416.7
	114	10675.4	114	10705.9	115	9632.11	115	8445.35	114	9376.95
	113	8931.85	113	9082.94	114	8075.73	114	7891.72	113	8052.18
	112	7220.36	112	7836.99	113	6682.98	113	6970.15	112	7109.62
	111	6543.41	111	7288.27	112	5840.74	112	5734.82	111	6621.96
	110	5987.96	110	7159.31	111	5056.43	111	4942.82	110	6081.12
	109	5660.46	109	7800.97	110	4558.55	110	4833.86	109	5840.14
	108	5876.08	108	8261.72	109	4478.04	109	4746.77	108	5706.37
	107	6803.61	107	9991.61	108	4794.35	108	4727.33	107	6149.37
	106	11957	106	22311.6	107	6034.57	107	4548.09	106	9714.11
	105	36275.4	105	64973.3	106	14360.5	106	6986	105	25448.2
	104	88232.2	104	124325	105	43063.9	105	21624.8	104	63543.2
	103	116260	103	124880	104	86169.8	104	60113.1	103	93857.9
	102	77985.6	102	62581.8	103	89926.7	103	86443	102	69034.5
	101	28139.1	101	18548	102	50498	102	59291.3	101	27471.5
	100	9349.29	100	8243.91	101	17702	101	21528.2	100	10196.4
	99	6457.42	99	6857.81	100	6635.83	100	7719.8	99	6673.5
	98	6163.29	98	6632.75	99	5031.76	99	4776.32	98	5925.45
	97	5841.94	97	6341.33	98	4707.77	98	4168.74	97	5388.16
	96	5508.76	96	6214.88	97	4420.31	97	4300.31	96	5437.24
	95	5177.57	95	6204.47	96	4638.75	96	4205.08	95	5085.52
	94	5118.59	94	6193	95	4668.64	95	4020.82	94	5048.82
	93	5244.38	93	5942.62	94	4455.77	94	4078.75	93	5149.83
	92	5311.53	92	5819.89	93	4299.72	93	4145.32	92	4963.09
	91	5323.99	91	5681.94	92	4058.17	92	3615.84	91	5220.25
	90	5198.63	90	5506.01	91	4182.38	91	3594.63	90	5117.22
	89	5079.63	89	5683.39	90	4010.09	90	3759.82	89	5186.09
	88	5376.61	88	6115	89	4077.69	89	3807.75	88	5059.63
	87	5617.67	87	6287.66	88	4432.73	88	3860.23	87	5057
	86	5368.47	86	6030.56	87	4750.93	87	3963.16	86	5383.04
	85	5525.79	85	5813.05	86	4676.64	86	3987.46	85	5848.85
	84	5790.12	84	5913.86	85	4164.22	85	3896.77	84	5612.69
	83	5731.29	83	5936.73	84	4090.22	84	3718.8	83	5642.09
	82	5535	82	5897.85	83	4216.97	83	3777.66	82	5688.48
	81	5581.6	81	5740.66	82	4086	82	3980.46	81	5535.85
	80	5554.9	80	6151.15	81	4081.15	81	3833.23	80	5152.27
	79	5328.22	79	6420.5	80	4009.19	80	3845.07	79	5243.24
	78	5540.47	78	6319.49	79	4044.02	79	4127.57	78	5202.63
	77	5659.1	77	6288.76	78	4439.78	78	4143.46	77	5083.53
	76	5701.5	76	6278.29	77	4327.24	77	3906	76	5584.38
	75	5971.94	75	6188.26	76	4625.9	76	3864.29	75	5490.01
	74	5920.17	74	6171.95	75	4923.83	75	4169.88	74	5530.72
	73	5870.67	73	6327.45	74	5316.79	74	4150.66	73	5631
	72	5984.6	72	6189.04	73	5220.32	73	4135.37	72	5264.85
	71	5880.62	71	6159.79	72	4739.05	72	4436.59	71	5601.27
	70	5829.99	70	6723.47	71	4499.57	71	4278.21	70	5572.34
	69	5677.14	69	6566.08	70	4413.25	70	4200.96	69	5678.01
	68	5849.46	68	6311.25	69	4385.6	69	4078.14	68	6012.31
	67	5942.38	67	6434.9	68	4486.42	68	4586.43	67	5754.33
	66	5771.89	66	6104.16	67	4545.58	67	4443.95	66	5653.33
	65	5691.89	65	5841.07	66	4447.45	66	4218.01	65	5653.25
	64	5754.49	64	5849.25	65	4507.18	65	4083.66	64	5760.84
	63	5673.68	63	6031.51	64	4623.1	64	4178.38	63	5015.74
	62	5696.55	62	6225.04	63	4607.07	63	4507.82	62	5098.4
	61	6002.56	61	6242.95	62	4747.49	62	4617.23	61	5567.11
	60	6004.6	60	6445.85	61	4870.02	61	4856.48	60	5380.93
	59	5902.81	59	6312.16	60	4760.84	60	4705.23	59	5674.88
	58	5863.06	58	6329.13	59	4744.85	59	4343.37	58	5276.14
	57	5926.97	57	6736.96	58	4790.42	58	4252.89	57	5156.51
	56	5877.25	56	6501.25	57	4777.88	57	4062.38	56	5415.7
	55	5855.47	55	6545.19	56	4931.55	56	4371.44	55	5658.15
	54	6193.21	54	7100.97	55	5317.77	55	4661.76	54	6420.79
	53	6380.91	53	6820.68	54	5379.99	54	4260.79	53	6386.98
	52	7007.34	52	6643.69	53	5147.63	53	4896.4	52	6285.69
	51	7133.62	51	6888.33	52	4814.81	52	4924	51	6742.51
	50	6937.89	50	7183.31	51	4950.42	51	4714.31	50	6807.84
	49	7110.14	49	7619.5	50	5190.11	50	4621.47	49	6637.62
	48	7032.26	48	7915.73	49	5287.11	49	4685.84	48	6606.6
	47	7204.02	47	7887.05	48	5167.13	48	4654.26	47	6379.09
	46	7000.06	46	7190.15	47	5110.52	47	5090.6	46	6204.38
	45	6427.67	45	6653.95	46	5116.27	46	4505.47	45	6116.19
	44	5930.92	44	6790.53	45	4878.24	45	4389.52	44	5564.98
	43	5478.54	43	6692.71	44	4722.64	44	4451.78	43	5345.43
	42	5437.79	42	6179.21	43	4556.3	43	4114.69	42	5145.74
	41	5224.14	41	6394.39	42	4337.29	42	4041.04	41	5163.01
	40	4835.16	40	6032.17	41	3962.75	41	3720.94	40	5347.59
	39	4894.11	39	5520.82	40	3978.29	40	3779.22	39	5274.03
	38	4955.35	38	5041.71	39	4010.09	39	3763.74	38	5053.85
	37	4730.14	37	5325.08	38	3836.35	38	3780.67	37	5041.37
	36	4449.89	36	5295.35	37	3532.79	37	3756.05	36	5019.77
	35	4563.64	35	4803.25	36	3479.9	36	3194.01	35	5181.58
	34	4769.28	34	4692.59	35	3379.09	35	3042.55	34	5363.71
	33	4781.18	33	4974.69	34	3364.12	34	3270.15	33	5496.35
	32	5002.19	32	5702.64	33	3438.58	33	3388.8	32	5695.68
	31	5271.88	31	6576.03	32	3730.09	32	3604.18	31	5903.27
	30	5931.82	30	7635.43	31	4038.96	31	3747.12	30	5817.39
	29	7135.48	29	10010.5	30	4934.55	30	3916.84	29	6331.74
	28	9825.46	28	14405	29	6370.38	29	5008.21	28	8462.74
	27	14837.7	27	20746.3	28	9274.28	28	6829.65	27	11669.8
	26	20598.5	26	25543.1	27	14197	27	9157.16	26	16318.7
	25	23005.5	25	23764	26	18447	26	13682.3	25	18560.6
	24	18665.8	24	17293.8	25	18121.2	25	16080.3	24	15817.7
	23	10575.3	23	8568.55	24	12830.1	24	13423.4	23	9251.53
	22	4862.53	22	3539.18	23	6598.52	23	7706.03	22	4648.5
	21	2604.08	21	1866.07	22	3038.95	22	3928.22	21	2574.62
	20	1910.17	20	1366.59	21	1666.04	21	1846.6	20	1710.73
	19	1537.71	19	1264.96	20	992.855	20	1311.82	19	2053.36
	18	1365.62	18	1351.63	19	920.649	19	1471.71	18	2513.54
	17	1601.82	17	1888.6	18	986.868	18	1196.17	17	2410.39
	16	2572.31	16	3657.76	17	1231.33	17	1144.72	16	2801.62
	15	4237.43	15	5927.52	16	2277.62	16	2097.2	15	4498.17
	14	5521.18	14	6348.23	15	3721.62	15	3866.33	14	5211.43
	13	5800.96	13	6152.29	14	4392.39	14	4017.93	13	4665.37
	12	5545.58	12	5300.55	13	4500.73	13	4089.96	12	4525.85
	11	4928.74	11	4404.67	12	4437.52	12	3584.48	11	4526.78
	10	4151.66	10	4667.8	11	3620.86	11	3179.16	10	4173.33
	9	4132.89	9	5838.41	10	3337.96	10	2803.49	9	3737.31
	8	4699.54	8	6135.35	9	4085.87	9	2549.32	8	4187.39
	7	4496.92	7	5440.96	8	4381.83	8	3279.58	7	4258.95
	6	3432.69	6	3630.74	7	3931.27	7	3850.69	6	2980.05
	5	1886.45	5	1640.71	6	2724.43	6	3053.81	5	2154.14
	4	643.961	4	479.02	5	1317.25	5	1667.24	4	1443.76
	3	222.758	3	105.907	4	461.96	4	972.682	3	700.446
	2	93.476	2	67.4964	3	170.781	3	510.973	2	304.029
	1	61.7041	1	36.6568	2	75.0124	2	146.156	1	71.2803
	0	35.7967	0	26.3447	1	30.076	1	85.3544	0	6.38497
	-1	16.9442	-1	15.4656	0	24.3832	0	56.1185	-1	21.7212
	-2	5.78766	-2	21.2806	-1	28.2383	-1	17.6351	-2	30.1629
	-3	11.1811	-3	22.6475	-2	19.6105	-2	41.1285	-3	19.2867
	-4	13.5615	-4	21.1101	-3	4.9769	-3	26.9869	-4	18.5474
	-5	9.8233	-5	22.1786	-4	3.61693	-4	2.50768	-5	3.88774
	-6	0	-6	4.06727	-5	11.5334	-5	0	-6	3.57421
	-7	0	-7	7.17591	-6	4.8581	-6	0	-7	12.5461
	-8	0	-8	16.9267	-7	12.3932	-7	0	-8	3.88774
	-9	0	-9	10.9385	-8	10.556	-8	0	-9	0
	-10	6.54859	-10	9.98908	-9	15.7191	-9	0	-10	4.52336
	-11	14.5524	-11	13.552	-10	16.4731	-10	0	-11	18.8473

## Sheet: Figure 2b
	Temperature	Weight Loss
	℃	%
		SSN		MSN		VSN		AVSN		CVSN
	29.651	100	29.652	100	29.649	100	27.656	100	30.073	100
	29.651	100	29.652	99.9997	29.65	99.9996	27.806	99.9858	30.071	99.9995
	29.652	100	29.653	99.9997	29.651	99.9992	27.956	99.9865	30.07	99.9989
	29.653	99.9999	29.654	99.9996	29.652	99.9989	28.106	99.9865	30.068	99.9983
	29.654	99.9998	29.654	99.9994	29.652	99.9986	28.256	99.9864	30.066	99.9978
	29.655	99.9997	29.655	99.9991	29.653	99.9984	28.406	99.9863	30.065	99.9974
	29.655	99.9996	29.656	99.9986	29.654	99.9981	28.556	99.9862	30.063	99.9971
	29.656	99.9995	29.656	99.9983	29.655	99.9977	28.706	99.9861	30.062	99.9967
	29.657	99.9995	29.657	99.998	29.655	99.9973	28.856	99.9862	30.06	99.9961
	29.658	99.9994	29.658	99.9978	29.656	99.9969	29.006	99.9862	30.059	99.9955
	29.658	99.9993	29.658	99.9977	29.657	99.9965	29.156	99.9862	30.057	99.995
	29.659	99.9992	29.659	99.9975	29.658	99.9962	29.306	99.9862	30.055	99.9945
	29.66	99.999	29.659	99.9972	29.659	99.9959	29.456	99.9861	30.054	99.9941
	29.661	99.9988	29.66	99.9968	29.659	99.9956	29.606	99.986	30.052	99.9936
	29.662	99.9988	29.661	99.9965	29.66	99.9953	29.756	99.9858	30.051	99.9932
	29.662	99.9987	29.661	99.9962	29.661	99.9949	29.906	99.9854	30.049	99.9927
	29.663	99.9987	29.662	99.996	29.662	99.9943	30.056	99.9849	30.048	99.9923
	29.664	99.9986	29.662	99.996	29.663	99.9939	30.206	99.9844	30.046	99.9917
	29.665	99.9985	29.663	99.9958	29.663	99.9936	30.356	99.9837	30.045	99.9913
	29.666	99.9983	29.664	99.9956	29.664	99.9933	30.506	99.9829	30.043	99.9909
	29.666	99.9981	29.664	99.9952	29.665	99.993	30.656	99.9819	30.042	99.9906
	29.667	99.998	29.665	99.9948	29.666	99.9927	30.806	99.9809	30.04	99.9903
	29.668	99.998	29.665	99.9945	29.667	99.9923	30.956	99.9797	30.039	99.9898
	29.669	99.998	29.666	99.9944	29.668	99.9919	31.106	99.9785	30.037	99.9894
	29.67	99.998	29.667	99.9942	29.668	99.9915	31.256	99.9771	30.036	99.989
	29.67	99.9978	29.667	99.9942	29.669	99.9912	31.406	99.9757	30.034	99.9885
	29.671	99.9976	29.668	99.9939	29.67	99.991	31.556	99.9741	30.033	99.9881
	29.672	99.9975	29.669	99.9936	29.671	99.9908	31.706	99.9725	30.031	99.9879
	29.673	99.9974	29.669	99.9933	29.672	99.9905	31.856	99.9708	30.03	99.9877
	29.674	99.9974	29.67	99.993	29.673	99.9901	32.006	99.969	30.028	99.9874
	29.674	99.9974	29.67	99.9929	29.673	99.9897	32.156	99.9672	30.027	99.9871
	29.675	99.9974	29.671	99.9928	29.674	99.9893	32.306	99.9653	30.025	99.9867
	29.676	99.9972	29.672	99.9928	29.675	99.989	32.456	99.9634	30.024	99.9861
	29.677	99.997	29.672	99.9927	29.676	99.9888	32.606	99.9614	30.023	99.9858
	29.678	99.9969	29.673	99.9924	29.677	99.9886	32.756	99.9594	30.021	99.9856
	29.679	99.9969	29.674	99.9921	29.678	99.9884	32.906	99.9573	30.02	99.9855
	29.68	99.9969	29.674	99.9918	29.679	99.9881	33.056	99.9553	30.018	99.9853
	29.68	99.9969	29.675	99.9918	29.68	99.9877	33.206	99.9531	30.017	99.985
	29.681	99.9968	29.676	99.9918	29.68	99.9874	33.356	99.951	30.016	99.9845
	29.682	99.9967	29.676	99.9918	29.681	99.9872	33.506	99.9489	30.014	99.9841
	29.683	99.9965	29.677	99.9917	29.682	99.987	33.656	99.9467	30.013	99.9839
	29.684	99.9964	29.678	99.9916	29.683	99.9869	33.806	99.9445	30.012	99.9838
	29.685	99.9964	29.678	99.9913	29.684	99.9866	33.956	99.9423	30.01	99.9838
	29.686	99.9964	29.679	99.9911	29.685	99.9863	34.106	99.9401	30.009	99.9837
	29.687	99.9964	29.68	99.991	29.686	99.986	34.256	99.9379	30.008	99.9834
	29.688	99.9963	29.681	99.9911	29.687	99.9857	34.406	99.9356	30.007	99.9831
	29.689	99.9963	29.681	99.9911	29.688	99.9854	34.556	99.9333	30.005	99.9828
	29.69	99.9961	29.682	99.9912	29.689	99.9853	34.706	99.9311	30.004	99.9826
	29.691	99.996	29.683	99.991	29.69	99.9852	34.856	99.9288	30.003	99.9826
	29.692	99.996	29.683	99.9908	29.691	99.9851	35.006	99.9265	30.002	99.9826
	29.693	99.996	29.684	99.9906	29.692	99.9848	35.156	99.9242	30.001	99.9825
	29.694	99.996	29.685	99.9906	29.693	99.9845	35.306	99.9219	30	99.9822
	29.695	99.996	29.686	99.9907	29.694	99.9842	35.456	99.9195	29.998	99.9819
	29.696	99.9959	29.687	99.9909	29.695	99.984	35.606	99.9172	29.997	99.9816
	29.697	99.9958	29.687	99.9909	29.696	99.9839	35.756	99.9148	29.996	99.9815
	29.698	99.9958	29.688	99.9908	29.697	99.9838	35.906	99.9124	29.995	99.9815
	29.699	99.9957	29.689	99.9906	29.698	99.9837	36.056	99.91	29.994	99.9815
	29.7	99.9957	29.69	99.9905	29.699	99.9835	36.206	99.9076	29.993	99.9814
	29.701	99.9958	29.691	99.9905	29.7	99.9833	36.356	99.9052	29.992	99.9812
	29.702	99.9958	29.692	99.9906	29.702	99.9831	36.506	99.9027	29.991	99.981
	29.703	99.9958	29.692	99.9908	29.703	99.9828	36.656	99.9003	29.99	99.9809
	29.704	99.9957	29.693	99.9909	29.704	99.9827	36.806	99.8978	29.989	99.9807
	29.705	99.9956	29.694	99.9908	29.705	99.9827	36.956	99.8953	29.988	99.9806
	29.706	99.9956	29.695	99.9907	29.706	99.9827	37.106	99.8927	29.987	99.9806
	29.707	99.9956	29.696	99.9906	29.707	99.9825	37.256	99.8901	29.986	99.9806
	29.708	99.9957	29.697	99.9906	29.708	99.9823	37.406	99.8875	29.985	99.9805
	29.71	99.9957	29.698	99.9907	29.71	99.982	37.556	99.8848	29.984	99.9804
	29.711	99.9957	29.699	99.9909	29.711	99.9819	37.706	99.8821	29.984	99.9803
	29.712	99.9956	29.7	99.9911	29.712	99.9818	37.856	99.8794	29.983	99.9802
	29.713	99.9955	29.701	99.9911	29.713	99.9818	38.006	99.8766	29.982	99.9801
	29.714	99.9955	29.702	99.991	29.715	99.9818	38.156	99.8739	29.981	99.9801
	29.716	99.9955	29.703	99.9909	29.716	99.9818	38.306	99.871	29.98	99.9801
	29.717	99.9955	29.704	99.9909	29.717	99.9817	38.456	99.8682	29.98	99.9802
	29.718	99.9956	29.705	99.9911	29.718	99.9815	38.606	99.8653	29.979	99.9802
	29.719	99.9956	29.706	99.9913	29.72	99.9814	38.756	99.8624	29.978	99.9801
	29.721	99.9955	29.707	99.9914	29.721	99.9813	38.906	99.8594	29.978	99.98
	29.722	99.9955	29.708	99.9915	29.722	99.9814	39.056	99.8564	29.977	99.98
	29.723	99.9954	29.709	99.9914	29.724	99.9814	39.206	99.8533	29.976	99.9801
	29.725	99.9955	29.71	99.9914	29.725	99.9814	39.356	99.8502	29.976	99.9802
	29.726	99.9956	29.711	99.9914	29.727	99.9814	39.506	99.8471	29.975	99.9803
	29.727	99.9957	29.713	99.9916	29.728	99.9812	39.656	99.8439	29.975	99.9803
	29.729	99.9957	29.714	99.9918	29.729	99.9811	39.806	99.8407	29.974	99.9802
	29.73	99.9956	29.715	99.992	29.731	99.9811	39.956	99.8375	29.974	99.9801
	29.732	99.9956	29.716	99.9921	29.732	99.9812	40.106	99.8342	29.973	99.9801
	29.733	99.9955	29.717	99.9921	29.734	99.9813	40.256	99.8308	29.973	99.9802
	29.734	99.9956	29.719	99.9921	29.735	99.9813	40.406	99.8274	29.972	99.9804
	29.736	99.9957	29.72	99.9921	29.737	99.9812	40.556	99.8246	29.972	99.9805
	29.737	99.9958	29.721	99.9922	29.738	99.981	40.706	99.8216	29.972	99.9805
	29.739	99.9958	29.723	99.9925	29.74	99.9809	40.856	99.8187	29.971	99.9805
	29.74	99.9958	29.724	99.9927	29.741	99.9809	41.006	99.8157	29.971	99.9804
	29.742	99.9957	29.725	99.9928	29.743	99.981	41.156	99.8124	29.971	99.9804
	29.744	99.9957	29.727	99.9929	29.745	99.9811	41.306	99.8089	29.97	99.9806
	29.745	99.9957	29.728	99.9928	29.746	99.9811	41.456	99.8052	29.97	99.9808
	29.747	99.9958	29.729	99.9928	29.748	99.9811	41.606	99.8015	29.97	99.981
	29.748	99.9959	29.731	99.993	29.749	99.9809	41.756	99.7978	29.97	99.981
	29.75	99.996	29.732	99.9932	29.751	99.9808	41.906	99.7941	29.97	99.9809
	29.752	99.9959	29.734	99.9935	29.753	99.9808	42.056	99.7903	29.969	99.9809
	29.753	99.9959	29.735	99.9937	29.754	99.9809	42.206	99.7865	29.969	99.981
	29.755	99.9959	29.737	99.9938	29.756	99.9811	42.356	99.7826	29.969	99.9812
	29.757	99.9959	29.738	99.9938	29.758	99.9812	42.506	99.7787	29.969	99.9814
	29.759	99.996	29.74	99.9938	29.76	99.9811	42.656	99.7748	29.969	99.9816
	29.76	99.9961	29.741	99.9939	29.762	99.981	42.806	99.7708	29.969	99.9816
	29.762	99.9962	29.743	99.9942	29.763	99.9809	42.956	99.7665	29.969	99.9817
	29.764	99.9962	29.745	99.9946	29.765	99.9809	43.106	99.7615	29.969	99.9817
	29.766	99.9961	29.746	99.9949	29.767	99.981	43.256	99.7566	29.969	99.9819
	29.768	99.9961	29.748	99.995	29.769	99.9811	43.406	99.7517	29.97	99.9822
	29.769	99.9962	29.75	99.995	29.771	99.9812	43.556	99.7476	29.97	99.9823
	29.771	99.9963	29.751	99.995	29.773	99.9812	43.706	99.7435	29.97	99.9825
	29.773	99.9963	29.753	99.9952	29.775	99.9811	43.856	99.7393	29.97	99.9826
	29.775	99.9964	29.755	99.9955	29.777	99.981	44.006	99.7352	29.97	99.9827
	29.777	99.9965	29.757	99.9959	29.779	99.9811	44.156	99.731	29.971	99.9828
	29.779	99.9965	29.759	99.9961	29.781	99.9812	44.306	99.7268	29.971	99.983
	29.781	99.9965	29.761	99.9962	29.783	99.9814	44.456	99.7225	29.971	99.9831
	29.783	99.9965	29.762	99.9963	29.785	99.9815	44.606	99.7183	29.972	99.9833
	29.786	99.9966	29.764	99.9964	29.787	99.9816	44.756	99.714	29.972	99.9835
	29.788	99.9967	29.766	99.9966	29.789	99.9815	44.906	99.7097	29.972	99.9837
	29.79	99.9968	29.768	99.9969	29.792	99.9815	45.056	99.7054	29.973	99.9838
	29.792	99.9969	29.77	99.9973	29.794	99.9815	45.206	99.7011	29.973	99.9839
	29.794	99.9969	29.773	99.9976	29.796	99.9817	45.356	99.6968	29.974	99.9841
	29.796	99.9969	29.775	99.9978	29.798	99.982	45.506	99.6925	29.974	99.9843
	29.799	99.9969	29.777	99.9981	29.801	99.9822	45.656	99.6881	29.975	99.9845
	29.801	99.997	29.779	99.9981	29.803	99.9823	45.806	99.6838	29.976	99.9847
	29.803	99.9972	29.781	99.9985	29.805	99.9824	45.956	99.6794	29.976	99.9849
	29.806	99.9973	29.783	99.9989	29.808	99.9825	46.106	99.675	29.977	99.9851
	29.808	99.9974	29.786	99.9993	29.81	99.9825	46.256	99.6706	29.978	99.9852
	29.811	99.9975	29.788	99.9997	29.813	99.9827	46.406	99.6662	29.978	99.9853
	29.813	99.9974	29.79	100	29.815	99.9831	46.556	99.6617	29.979	99.9854
	29.816	99.9975	29.793	100	29.818	99.9834	46.706	99.6573	29.98	99.9857
	29.818	99.9976	29.795	100	29.82	99.9836	46.856	99.6528	29.981	99.9859
	29.821	99.9978	29.798	100.001	29.823	99.9837	47.006	99.6483	29.982	99.9862
	29.823	99.9979	29.8	100.001	29.826	99.9838	47.156	99.6438	29.982	99.9864
	29.826	99.998	29.803	100.002	29.828	99.9839	47.306	99.6392	29.983	99.9865
	29.829	99.9981	29.805	100.002	29.831	99.9842	47.456	99.6347	29.984	99.9867
	29.831	99.9981	29.808	100.003	29.834	99.9845	47.606	99.6301	29.985	99.9868
	29.834	99.9982	29.81	100.003	29.836	99.9849	47.756	99.6255	29.986	99.9871
	29.837	99.9983	29.813	100.003	29.839	99.9852	47.906	99.6208	29.987	99.9874
	29.84	99.9985	29.816	100.003	29.842	99.9854	48.056	99.6162	29.989	99.9877
	29.843	99.9987	29.819	100.004	29.845	99.9855	48.206	99.6114	29.99	99.9879
	29.846	99.9989	29.821	100.005	29.848	99.9857	48.356	99.6067	29.991	99.988
	29.848	99.9989	29.824	100.005	29.851	99.9861	48.506	99.6019	29.992	99.9881
	29.851	99.999	29.827	100.006	29.854	99.9865	48.656	99.5971	29.993	99.9884
	29.854	99.9991	29.83	100.006	29.857	99.9871	48.806	99.5922	29.994	99.9887
	29.858	99.9993	29.833	100.006	29.86	99.9875	48.956	99.5873	29.996	99.989
	29.861	99.9995	29.836	100.007	29.863	99.9878	49.106	99.5824	29.997	99.9893
	29.864	99.9997	29.839	100.007	29.866	99.988	49.256	99.5774	29.998	99.9895
	29.867	99.9999	29.842	100.008	29.869	99.9883	49.406	99.5724	30	99.9896
	29.87	100	29.846	100.008	29.873	99.9887	49.556	99.5674	30.001	99.9897
	29.873	100	29.849	100.009	29.876	99.9892	49.706	99.5623	30.002	99.99
	29.877	100	29.852	100.009	29.879	99.9898	49.856	99.5572	30.004	99.9905
	29.88	100	29.855	100.01	29.883	99.9902	50.006	99.552	30.005	99.9908
	29.884	100.001	29.859	100.01	29.886	99.9907	50.156	99.5467	30.007	99.9911
	29.887	100.001	29.862	100.011	29.89	99.9909	50.306	99.5415	30.008	99.9912
	29.89	100.001	29.866	100.012	29.893	99.9912	50.456	99.5362	30.01	99.9914
	29.894	100.001	29.869	100.012	29.897	99.9917	50.606	99.5309	30.012	99.9916
	29.898	100.001	29.873	100.013	29.9	99.9922	50.756	99.5256	30.013	99.9919
	29.901	100.001	29.876	100.013	29.904	99.9928	50.906	99.5202	30.015	99.9923
	29.905	100.002	29.88	100.014	29.908	99.9933	51.056	99.5148	30.017	99.9926
	29.909	100.002	29.883	100.015	29.911	99.9937	51.206	99.5093	30.019	99.9929
	29.912	100.002	29.887	100.015	29.915	99.994	51.356	99.5038	30.02	99.993
	29.916	100.002	29.891	100.016	29.919	99.9943	51.506	99.4983	30.022	99.9932
	29.92	100.002	29.895	100.017	29.923	99.9948	51.656	99.4927	30.024	99.9935
	29.924	100.003	29.899	100.017	29.927	99.9954	51.806	99.4871	30.026	99.9938
	29.928	100.003	29.902	100.018	29.931	99.9959	51.956	99.4814	30.028	99.9942
	29.932	100.003	29.906	100.018	29.934	99.9964	52.106	99.4757	30.03	99.9946
	29.936	100.003	29.91	100.019	29.939	99.9969	52.256	99.47	30.032	99.9949
	29.94	100.003	29.915	100.019	29.943	99.9973	52.406	99.4642	30.034	99.9951
	29.944	100.004	29.919	100.02	29.947	99.9976	52.556	99.4585	30.036	99.9954
	29.948	100.004	29.923	100.021	29.951	99.9981	52.706	99.4527	30.038	99.9956
	29.952	100.004	29.927	100.022	29.955	99.9987	52.856	99.4468	30.04	99.9959
	29.957	100.004	29.931	100.022	29.959	99.9994	53.006	99.441	30.042	99.9962
	29.961	100.004	29.936	100.023	29.964	100	53.156	99.4351	30.045	99.9965
	29.965	100.004	29.94	100.023	29.968	100.001	53.306	99.4291	30.047	99.9968
	29.97	100.005	29.944	100.024	29.973	100.001	53.456	99.4231	30.049	99.9971
	29.974	100.005	29.949	100.025	29.977	100.001	53.606	99.4171	30.051	99.9975
	29.979	100.005	29.953	100.026	29.982	100.002	53.756	99.4111	30.054	99.9977
	29.983	100.005	29.958	100.026	29.986	100.003	53.906	99.4051	30.056	99.9981
	29.988	100.005	29.963	100.027	29.991	100.003	54.056	99.399	30.059	99.9985
	29.993	100.006	29.967	100.028	29.995	100.004	54.206	99.3929	30.061	99.9988
	29.997	100.006	29.972	100.028	30	100.005	54.356	99.3868	30.064	99.9992
	30.002	100.006	29.977	100.029	30.005	100.005	54.506	99.3806	30.066	99.9996
	30.007	100.007	29.982	100.03	30.01	100.006	54.656	99.3745	30.069	99.9999
	30.012	100.007	29.987	100.031	30.015	100.006	54.806	99.3683	30.072	100
	30.017	100.007	29.992	100.031	30.019	100.007	54.956	99.362	30.074	100
	30.022	100.007	29.997	100.032	30.024	100.007	55.106	99.3557	30.077	100.001
	30.027	100.007	30.002	100.033	30.03	100.008	55.256	99.3494	30.08	100.001
	30.032	100.008	30.007	100.033	30.035	100.009	55.406	99.3431	30.082	100.002
	30.037	100.008	30.012	100.034	30.04	100.009	55.556	99.3368	30.085	100.002
	30.042	100.008	30.017	100.035	30.045	100.01	55.706	99.3304	30.088	100.002
	30.047	100.008	30.023	100.036	30.05	100.01	55.856	99.324	30.091	100.003
	30.053	100.009	30.028	100.037	30.055	100.011	56.006	99.3175	30.094	100.003
	30.058	100.009	30.033	100.037	30.061	100.012	56.156	99.311	30.097	100.003
	30.063	100.009	30.039	100.038	30.066	100.012	56.306	99.3045	30.1	100.004
	30.069	100.009	30.044	100.039	30.072	100.013	56.456	99.298	30.103	100.004
	30.074	100.009	30.05	100.04	30.077	100.014	56.606	99.2914	30.106	100.005
	30.08	100.01	30.056	100.04	30.083	100.014	56.756	99.2848	30.11	100.005
	30.085	100.01	30.061	100.041	30.088	100.015	56.906	99.2782	30.113	100.006
	30.091	100.01	30.067	100.042	30.094	100.015	57.056	99.2715	30.116	100.006
	30.097	100.01	30.073	100.043	30.1	100.016	57.206	99.2648	30.119	100.006
	30.103	100.011	30.079	100.044	30.105	100.017	57.356	99.2581	30.123	100.007
	30.108	100.011	30.085	100.044	30.111	100.017	57.506	99.2513	30.126	100.007
	30.114	100.011	30.091	100.045	30.117	100.018	57.656	99.2446	30.129	100.008
	30.12	100.011	30.097	100.046	30.123	100.018	57.806	99.2377	30.133	100.008
	30.126	100.012	30.103	100.047	30.129	100.019	57.956	99.2309	30.136	100.009
	30.132	100.012	30.109	100.048	30.135	100.02	58.106	99.224	30.14	100.009
	30.138	100.012	30.115	100.049	30.141	100.02	58.256	99.2171	30.143	100.009
	30.145	100.012	30.121	100.049	30.147	100.021	58.406	99.2102	30.147	100.01
	30.151	100.013	30.128	100.05	30.153	100.022	58.556	99.2033	30.151	100.01
	30.157	100.013	30.134	100.051	30.16	100.023	58.706	99.1963	30.155	100.011
	30.163	100.013	30.14	100.052	30.166	100.023	58.856	99.1893	30.158	100.011
	30.17	100.013	30.147	100.053	30.172	100.024	59.006	99.1823	30.162	100.012
	30.176	100.014	30.153	100.053	30.179	100.024	59.156	99.1753	30.166	100.012
	30.183	100.014	30.16	100.054	30.185	100.025	59.306	99.1682	30.17	100.013
	30.189	100.014	30.167	100.055	30.192	100.026	59.456	99.1611	30.174	100.013
	30.196	100.014	30.173	100.056	30.198	100.027	59.606	99.154	30.178	100.014
	30.202	100.015	30.18	100.057	30.205	100.028	59.756	99.1469	30.182	100.014
	30.209	100.015	30.187	100.057	30.211	100.028	59.906	99.1398	30.186	100.015
	30.216	100.015	30.194	100.058	30.218	100.029	60.056	99.1326	30.19	100.015
	30.223	100.015	30.201	100.059	30.225	100.029	60.206	99.1255	30.194	100.016
	30.23	100.016	30.208	100.06	30.232	100.03	60.356	99.1184	30.198	100.016
	30.236	100.016	30.215	100.061	30.239	100.031	60.506	99.1112	30.203	100.017
	30.243	100.016	30.222	100.062	30.246	100.032	60.656	99.104	30.207	100.017
	30.25	100.016	30.229	100.062	30.253	100.032	60.806	99.0968	30.211	100.018
	30.258	100.017	30.236	100.063	30.26	100.033	60.956	99.0896	30.216	100.019
	30.265	100.017	30.244	100.064	30.267	100.033	61.106	99.0824	30.22	100.019
	30.272	100.017	30.251	100.065	30.274	100.034	61.256	99.0751	30.224	100.02
	30.279	100.017	30.258	100.066	30.281	100.035	61.406	99.0678	30.229	100.02
	30.286	100.018	30.266	100.067	30.289	100.036	61.556	99.0605	30.234	100.021
	30.294	100.018	30.273	100.068	30.296	100.036	61.706	99.0532	30.238	100.021
	30.301	100.018	30.281	100.068	30.303	100.037	61.856	99.0459	30.243	100.022
	30.309	100.018	30.289	100.069	30.311	100.038	62.006	99.0386	30.248	100.023
	30.316	100.019	30.296	100.07	30.318	100.038	62.156	99.0313	30.252	100.023
	30.324	100.019	30.304	100.071	30.326	100.039	62.306	99.0239	30.257	100.023
	30.331	100.019	30.312	100.072	30.333	100.04	62.456	99.0166	30.262	100.024
	30.339	100.019	30.32	100.073	30.341	100.04	62.606	99.0093	30.267	100.025
	30.347	100.02	30.328	100.074	30.349	100.041	62.756	99.002	30.272	100.025
	30.355	100.02	30.336	100.074	30.357	100.042	62.906	98.9947	30.277	100.026
	30.362	100.02	30.344	100.075	30.364	100.043	63.056	98.9873	30.282	100.027
	30.37	100.02	30.352	100.076	30.372	100.043	63.206	98.9799	30.287	100.027
	30.378	100.021	30.36	100.077	30.38	100.044	63.356	98.9725	30.292	100.028
	30.386	100.021	30.368	100.078	30.388	100.044	63.506	98.9652	30.297	100.028
	30.394	100.021	30.376	100.079	30.396	100.045	63.656	98.9578	30.302	100.029
	30.402	100.021	30.384	100.079	30.404	100.046	63.806	98.9505	30.308	100.029
	30.411	100.022	30.393	100.08	30.413	100.047	63.956	98.9431	30.313	100.03
	30.419	100.022	30.401	100.081	30.421	100.047	64.106	98.9358	30.318	100.031
	30.427	100.022	30.41	100.082	30.429	100.048	64.256	98.9284	30.324	100.031
	30.436	100.023	30.418	100.083	30.437	100.049	64.406	98.9211	30.329	100.032
	30.444	100.023	30.427	100.084	30.446	100.049	64.556	98.9136	30.335	100.032
	30.452	100.023	30.435	100.085	30.454	100.05	64.706	98.9062	30.34	100.033
	30.461	100.023	30.444	100.085	30.463	100.051	64.856	98.8988	30.346	100.034
	30.469	100.024	30.453	100.086	30.471	100.052	65.006	98.8914	30.352	100.034
	30.478	100.024	30.462	100.087	30.48	100.052	65.156	98.884	30.357	100.035
	30.487	100.024	30.471	100.088	30.488	100.053	65.306	98.8765	30.363	100.036
	30.495	100.024	30.479	100.089	30.497	100.054	65.456	98.869	30.369	100.036
	30.504	100.025	30.488	100.09	30.506	100.054	65.606	98.8616	30.375	100.037
	30.513	100.025	30.497	100.091	30.515	100.055	65.756	98.854	30.38	100.037
	30.522	100.025	30.506	100.091	30.523	100.056	65.906	98.8465	30.386	100.038
	30.531	100.025	30.516	100.092	30.532	100.057	66.056	98.839	30.392	100.039
	30.54	100.026	30.525	100.093	30.541	100.057	66.206	98.8314	30.398	100.039
	30.549	100.026	30.534	100.094	30.55	100.058	66.356	98.8238	30.404	100.04
	30.558	100.026	30.543	100.095	30.559	100.058	66.506	98.8162	30.411	100.041
	30.567	100.027	30.553	100.096	30.568	100.059	66.656	98.8086	30.417	100.041
	30.576	100.027	30.562	100.097	30.577	100.06	66.806	98.801	30.423	100.042
	30.585	100.027	30.571	100.097	30.587	100.061	66.956	98.7934	30.429	100.042
	30.594	100.027	30.581	100.098	30.596	100.061	67.106	98.7857	30.435	100.043
	30.604	100.028	30.59	100.099	30.605	100.062	67.256	98.7781	30.442	100.044
	30.613	100.028	30.6	100.1	30.615	100.063	67.406	98.7704	30.448	100.044
	30.623	100.028	30.61	100.101	30.624	100.063	67.556	98.7627	30.455	100.045
	30.632	100.029	30.619	100.101	30.633	100.064	67.706	98.7551	30.461	100.046
	30.642	100.029	30.629	100.102	30.643	100.064	67.856	98.7474	30.468	100.046
	30.651	100.029	30.639	100.103	30.652	100.065	68.006	98.7397	30.474	100.047
	30.661	100.029	30.649	100.104	30.662	100.066	68.156	98.7319	30.481	100.048
	30.67	100.03	30.659	100.104	30.672	100.067	68.306	98.7242	30.488	100.048
	30.68	100.03	30.668	100.105	30.681	100.067	68.456	98.7166	30.494	100.049
	30.69	100.03	30.678	100.106	30.691	100.068	68.606	98.7088	30.501	100.05
	30.7	100.03	30.688	100.107	30.701	100.068	68.756	98.7011	30.508	100.05
	30.71	100.031	30.699	100.108	30.711	100.069	68.906	98.6933	30.515	100.051
	30.719	100.031	30.709	100.109	30.721	100.07	69.056	98.6856	30.522	100.051
	30.729	100.031	30.719	100.109	30.731	100.07	69.206	98.6778	30.529	100.052
	30.739	100.031	30.729	100.11	30.741	100.071	69.356	98.6701	30.536	100.052
	30.75	100.032	30.739	100.111	30.751	100.071	69.506	98.6623	30.543	100.053
	30.76	100.032	30.75	100.112	30.761	100.072	69.656	98.6545	30.55	100.054
	30.77	100.032	30.76	100.113	30.771	100.072	69.806	98.6467	30.557	100.054
	30.78	100.032	30.771	100.113	30.781	100.073	69.956	98.639	30.564	100.055
	30.79	100.033	30.781	100.114	30.791	100.074	70.106	98.6312	30.571	100.056
	30.801	100.033	30.792	100.115	30.802	100.074	70.256	98.6235	30.578	100.056
	30.811	100.033	30.802	100.116	30.812	100.075	70.406	98.6157	30.586	100.057
	30.821	100.034	30.813	100.116	30.822	100.075	70.556	98.6079	30.593	100.058
	30.832	100.034	30.823	100.117	30.833	100.076	70.706	98.6002	30.601	100.058
	30.842	100.034	30.834	100.118	30.843	100.076	70.856	98.5924	30.608	100.059
	30.853	100.034	30.845	100.119	30.854	100.077	71.006	98.5847	30.615	100.059
	30.863	100.034	30.856	100.12	30.864	100.078	71.156	98.577	30.623	100.06
	30.874	100.035	30.867	100.121	30.875	100.078	71.306	98.5693	30.631	100.061
	30.885	100.035	30.877	100.121	30.885	100.079	71.456	98.5616	30.638	100.062
	30.895	100.035	30.888	100.122	30.896	100.079	71.606	98.5539	30.646	100.062
	30.906	100.036	30.899	100.123	30.907	100.08	71.756	98.5462	30.654	100.063
	30.917	100.036	30.91	100.124	30.918	100.08	71.906	98.5385	30.661	100.063
	30.928	100.036	30.921	100.125	30.928	100.081	72.056	98.5309	30.669	100.064
	30.939	100.036	30.933	100.125	30.939	100.081	72.206	98.5232	30.677	100.065
	30.95	100.036	30.944	100.126	30.95	100.082	72.356	98.5156	30.685	100.065
	30.96	100.037	30.955	100.127	30.961	100.083	72.506	98.508	30.693	100.066
	30.971	100.037	30.966	100.127	30.972	100.083	72.656	98.5004	30.701	100.067
	30.983	100.037	30.978	100.128	30.983	100.084	72.806	98.4928	30.709	100.068
	30.994	100.038	30.989	100.129	30.994	100.084	72.956	98.4852	30.717	100.068
	31.005	100.038	31	100.13	31.005	100.085	73.106	98.4777	30.725	100.069
	31.016	100.038	31.012	100.131	31.016	100.086	73.256	98.4701	30.733	100.069
	31.027	100.038	31.023	100.131	31.028	100.086	73.406	98.4627	30.741	100.07
	31.038	100.039	31.035	100.132	31.039	100.087	73.556	98.4551	30.75	100.071
	31.05	100.039	31.046	100.133	31.05	100.087	73.706	98.4476	30.758	100.071
	31.061	100.039	31.058	100.134	31.061	100.088	73.856	98.4401	30.766	100.072
	31.073	100.039	31.069	100.135	31.073	100.088	74.006	98.4327	30.775	100.073
	31.084	100.04	31.081	100.135	31.084	100.089	74.156	98.4253	30.783	100.073
	31.095	100.04	31.093	100.136	31.096	100.089	74.306	98.4179	30.791	100.074
	31.107	100.04	31.105	100.137	31.107	100.09	74.456	98.4106	30.8	100.075
	31.119	100.04	31.116	100.137	31.119	100.091	74.606	98.4032	30.808	100.075
	31.13	100.041	31.128	100.138	31.13	100.091	74.756	98.3958	30.817	100.076
	31.142	100.041	31.14	100.139	31.142	100.091	74.906	98.3885	30.826	100.076
	31.153	100.041	31.152	100.14	31.153	100.092	75.056	98.3812	30.834	100.077
	31.165	100.041	31.164	100.14	31.165	100.092	75.206	98.374	30.843	100.078
	31.177	100.041	31.176	100.141	31.177	100.093	75.356	98.3668	30.852	100.078
	31.189	100.042	31.188	100.142	31.189	100.093	75.506	98.3595	30.861	100.079
	31.201	100.042	31.2	100.142	31.2	100.094	75.656	98.3523	30.869	100.08
	31.212	100.042	31.212	100.143	31.212	100.094	75.806	98.3451	30.878	100.08
	31.224	100.042	31.224	100.144	31.224	100.095	75.956	98.338	30.887	100.081
	31.236	100.043	31.236	100.145	31.236	100.095	76.106	98.3308	30.896	100.081
	31.248	100.043	31.249	100.145	31.248	100.096	76.256	98.3238	30.905	100.082
	31.26	100.043	31.261	100.146	31.26	100.096	76.406	98.3167	30.914	100.083
	31.272	100.043	31.273	100.147	31.272	100.097	76.556	98.3097	30.923	100.083
	31.284	100.044	31.286	100.147	31.284	100.097	76.706	98.3027	30.932	100.084
	31.296	100.044	31.298	100.148	31.296	100.098	76.856	98.2956	30.941	100.084
	31.309	100.044	31.31	100.149	31.308	100.098	77.006	98.2886	30.951	100.085
	31.321	100.044	31.323	100.15	31.32	100.099	77.156	98.2817	30.96	100.086
	31.333	100.045	31.335	100.15	31.333	100.099	77.306	98.2747	30.969	100.086
	31.345	100.045	31.348	100.151	31.345	100.1	77.456	98.2678	30.978	100.087
	31.358	100.045	31.36	100.152	31.357	100.101	77.606	98.2609	30.988	100.088
	31.37	100.045	31.373	100.152	31.369	100.101	77.756	98.2539	30.997	100.088
	31.382	100.045	31.385	100.153	31.382	100.102	77.906	98.247	31.007	100.089
	31.395	100.046	31.398	100.154	31.394	100.102	78.056	98.2401	31.016	100.089
	31.407	100.046	31.411	100.155	31.406	100.103	78.206	98.2333	31.026	100.09
	31.42	100.046	31.423	100.155	31.419	100.103	78.356	98.2265	31.035	100.091
	31.432	100.046	31.436	100.156	31.431	100.104	78.506	98.2198	31.045	100.091
	31.445	100.046	31.449	100.157	31.444	100.104	78.656	98.213	31.054	100.092
	31.457	100.047	31.462	100.157	31.456	100.105	78.806	98.2062	31.064	100.092
	31.47	100.047	31.475	100.158	31.469	100.105	78.956	98.1994	31.074	100.093
	31.483	100.047	31.487	100.159	31.482	100.106	79.106	98.1926	31.083	100.094
	31.495	100.047	31.5	100.159	31.494	100.106	79.256	98.1859	31.093	100.094
	31.508	100.048	31.513	100.16	31.507	100.107	79.406	98.1792	31.103	100.095
	31.521	100.048	31.526	100.161	31.52	100.107	79.556	98.1725	31.113	100.095
	31.533	100.048	31.539	100.162	31.532	100.108	79.706	98.1658	31.123	100.096
	31.546	100.048	31.552	100.162	31.545	100.108	79.856	98.1592	31.133	100.097
	31.559	100.048	31.565	100.163	31.558	100.109	80.006	98.1525	31.142	100.097
	31.572	100.049	31.578	100.163	31.571	100.109	80.156	98.1459	31.152	100.098
	31.585	100.049	31.591	100.164	31.584	100.11	80.306	98.1393	31.162	100.099
	31.598	100.049	31.605	100.165	31.596	100.11	80.456	98.1328	31.173	100.099
	31.611	100.049	31.618	100.165	31.609	100.11	80.606	98.1262	31.183	100.1
	31.624	100.049	31.631	100.166	31.622	100.111	80.756	98.1196	31.193	100.1
	31.637	100.049	31.644	100.167	31.635	100.111	80.906	98.1131	31.203	100.101
	31.65	100.05	31.657	100.167	31.648	100.112	81.056	98.1065	31.213	100.102
	31.663	100.05	31.671	100.168	31.661	100.112	81.206	98.1	31.223	100.102
	31.676	100.05	31.684	100.169	31.674	100.113	81.356	98.0935	31.234	100.103
	31.689	100.05	31.697	100.169	31.687	100.113	81.506	98.087	31.244	100.103
	31.702	100.05	31.711	100.17	31.701	100.113	81.656	98.0806	31.254	100.104
	31.715	100.05	31.724	100.171	31.714	100.114	81.806	98.0741	31.265	100.104
	31.728	100.051	31.738	100.171	31.727	100.114	81.956	98.0676	31.275	100.105
	31.742	100.051	31.751	100.172	31.74	100.115	82.106	98.0612	31.285	100.106
	31.755	100.051	31.765	100.172	31.753	100.115	82.256	98.0548	31.296	100.106
	31.768	100.051	31.778	100.173	31.767	100.116	82.406	98.0484	31.306	100.107
	31.782	100.051	31.792	100.174	31.78	100.116	82.556	98.042	31.317	100.107
	31.795	100.052	31.805	100.175	31.793	100.116	82.706	98.0357	31.327	100.108
	31.808	100.052	31.819	100.175	31.807	100.117	82.856	98.0293	31.338	100.109
	31.822	100.052	31.832	100.176	31.82	100.117	83.006	98.023	31.349	100.109
	31.835	100.052	31.846	100.176	31.833	100.118	83.156	98.0167	31.359	100.11
	31.849	100.052	31.86	100.177	31.847	100.118	83.306	98.0104	31.37	100.111
	31.862	100.053	31.873	100.177	31.86	100.119	83.456	98.0042	31.381	100.111
	31.876	100.053	31.887	100.178	31.874	100.119	83.606	97.998	31.391	100.112
	31.889	100.053	31.901	100.179	31.887	100.119	83.756	97.9918	31.402	100.112
	31.903	100.053	31.915	100.179	31.901	100.12	83.906	97.9856	31.413	100.113
	31.916	100.053	31.928	100.18	31.914	100.12	84.056	97.9795	31.424	100.113
	31.93	100.053	31.942	100.18	31.928	100.121	84.206	97.9733	31.435	100.114
	31.943	100.053	31.956	100.181	31.941	100.121	84.356	97.9673	31.446	100.114
	31.957	100.054	31.97	100.181	31.955	100.121	84.506	97.9612	31.457	100.115
	31.971	100.054	31.984	100.182	31.969	100.121	84.656	97.9551	31.468	100.116
	31.984	100.054	31.998	100.183	31.982	100.122	84.806	97.9491	31.479	100.116
	31.998	100.054	32.011	100.183	31.996	100.122	84.956	97.9431	31.49	100.117
	32.012	100.054	32.025	100.184	32.01	100.123	85.106	97.9372	31.501	100.117
	32.026	100.054	32.039	100.184	32.023	100.123	85.256	97.9313	31.512	100.118
	32.039	100.055	32.053	100.184	32.037	100.123	85.406	97.9254	31.523	100.118
	32.053	100.055	32.067	100.185	32.051	100.124	85.556	97.9195	31.534	100.119
	32.067	100.055	32.081	100.186	32.065	100.124	85.706	97.9137	31.545	100.12
	32.081	100.055	32.095	100.186	32.078	100.124	85.856	97.9078	31.556	100.12
	32.095	100.055	32.109	100.187	32.092	100.125	86.006	97.902	31.568	100.121
	32.109	100.055	32.123	100.187	32.106	100.125	86.156	97.8963	31.579	100.121
	32.122	100.055	32.138	100.188	32.12	100.126	86.306	97.8906	31.59	100.122
	32.136	100.056	32.152	100.188	32.134	100.126	86.456	97.8849	31.602	100.122
	32.15	100.056	32.166	100.189	32.148	100.126	86.606	97.8792	31.613	100.123
	32.164	100.056	32.18	100.189	32.162	100.127	86.756	97.8736	31.624	100.123
	32.178	100.056	32.194	100.19	32.176	100.127	86.906	97.868	31.636	100.124
	32.192	100.056	32.208	100.19	32.19	100.127	87.056	97.8624	31.647	100.124
	32.206	100.056	32.223	100.191	32.204	100.128	87.206	97.8569	31.659	100.125
	32.22	100.056	32.237	100.191	32.218	100.128	87.356	97.8515	31.67	100.126
	32.234	100.056	32.251	100.192	32.232	100.128	87.506	97.846	31.682	100.126
	32.248	100.057	32.265	100.192	32.246	100.129	87.656	97.8406	31.693	100.127
	32.263	100.057	32.28	100.193	32.26	100.129	87.806	97.8352	31.705	100.127
	32.277	100.057	32.294	100.193	32.274	100.129	87.956	97.8299	31.716	100.128
	32.291	100.057	32.308	100.194	32.288	100.129	88.106	97.8246	31.728	100.128
	32.305	100.057	32.323	100.194	32.302	100.13	88.256	97.8194	31.739	100.129
	32.319	100.057	32.337	100.195	32.316	100.13	88.406	97.8141	31.751	100.129
	32.333	100.057	32.351	100.195	32.33	100.13	88.556	97.8089	31.763	100.13
	32.347	100.057	32.366	100.195	32.345	100.13	88.706	97.8037	31.775	100.131
	32.362	100.058	32.38	100.196	32.359	100.131	88.856	97.7986	31.786	100.131
	32.376	100.058	32.394	100.196	32.373	100.131	89.006	97.7935	31.798	100.131
	32.39	100.058	32.409	100.197	32.387	100.131	89.156	97.7883	31.81	100.132
	32.404	100.058	32.423	100.197	32.401	100.131	89.306	97.7833	31.822	100.132
	32.419	100.058	32.438	100.198	32.416	100.132	89.456	97.7782	31.833	100.133
	32.433	100.058	32.452	100.198	32.43	100.132	89.606	97.7732	31.845	100.134
	32.447	100.058	32.467	100.198	32.444	100.132	89.756	97.7682	31.857	100.134
	32.462	100.058	32.481	100.199	32.459	100.132	89.906	97.7632	31.869	100.135
	32.476	100.059	32.496	100.199	32.473	100.133	90.056	97.7583	31.881	100.135
	32.49	100.059	32.51	100.2	32.487	100.133	90.206	97.7534	31.893	100.135
	32.505	100.059	32.525	100.2	32.502	100.133	90.356	97.7485	31.905	100.136
	32.519	100.059	32.539	100.201	32.516	100.133	90.506	97.7436	31.917	100.137
	32.534	100.059	32.554	100.201	32.53	100.134	90.656	97.7387	31.929	100.137
	32.548	100.059	32.569	100.201	32.545	100.134	90.806	97.7339	31.941	100.138
	32.562	100.059	32.583	100.202	32.559	100.134	90.956	97.7291	31.953	100.138
	32.577	100.059	32.598	100.202	32.574	100.134	91.106	97.7243	31.965	100.139
	32.591	100.059	32.612	100.203	32.588	100.134	91.256	97.7195	31.977	100.139
	32.606	100.059	32.627	100.203	32.602	100.135	91.406	97.7148	31.989	100.14
	32.62	100.059	32.642	100.203	32.617	100.135	91.556	97.7101	32.002	100.14
	32.635	100.06	32.656	100.204	32.631	100.135	91.706	97.7055	32.014	100.141
	32.649	100.06	32.671	100.204	32.646	100.135	91.856	97.7008	32.026	100.141
	32.664	100.06	32.686	100.204	32.66	100.135	92.006	97.6962	32.038	100.142
	32.678	100.06	32.7	100.205	32.675	100.135	92.156	97.6916	32.05	100.142
	32.693	100.06	32.715	100.205	32.689	100.136	92.306	97.687	32.063	100.142
	32.708	100.06	32.73	100.206	32.704	100.136	92.456	97.6825	32.075	100.143
	32.722	100.06	32.745	100.206	32.718	100.136	92.606	97.6779	32.087	100.143
	32.737	100.06	32.759	100.206	32.733	100.136	92.756	97.6734	32.1	100.144
	32.751	100.06	32.774	100.206	32.748	100.136	92.906	97.669	32.112	100.144
	32.766	100.061	32.789	100.207	32.762	100.137	93.056	97.6645	32.124	100.145
	32.781	100.061	32.804	100.207	32.777	100.137	93.206	97.6601	32.137	100.145
	32.795	100.061	32.818	100.207	32.791	100.137	93.356	97.6557	32.149	100.145
	32.81	100.061	32.833	100.208	32.806	100.137	93.506	97.6513	32.162	100.146
	32.825	100.061	32.848	100.208	32.821	100.137	93.656	97.647	32.174	100.146
	32.839	100.061	32.863	100.208	32.835	100.138	93.806	97.6427	32.186	100.147
	32.854	100.061	32.878	100.208	32.85	100.138	93.956	97.6383	32.199	100.147
	32.869	100.061	32.893	100.209	32.865	100.138	94.106	97.6341	32.211	100.148
	32.883	100.061	32.907	100.209	32.879	100.138	94.256	97.6298	32.224	100.148
	32.898	100.061	32.922	100.21	32.894	100.138	94.406	97.6256	32.236	100.149
	32.913	100.061	32.937	100.21	32.909	100.139	94.556	97.6214	32.249	100.149
	32.927	100.061	32.952	100.21	32.923	100.139	94.706	97.6173	32.262	100.149
	32.942	100.061	32.967	100.21	32.938	100.139	94.856	97.6132	32.274	100.15
	32.957	100.062	32.982	100.21	32.953	100.139	95.006	97.609	32.287	100.15
	32.972	100.062	32.997	100.211	32.968	100.139	95.156	97.6049	32.299	100.151
	32.986	100.062	33.011	100.211	32.982	100.139	95.306	97.6008	32.312	100.151
	33.001	100.062	33.026	100.211	32.997	100.14	95.456	97.5968	32.325	100.152
	33.016	100.062	33.041	100.212	33.012	100.14	95.606	97.5928	32.337	100.152
	33.031	100.062	33.056	100.212	33.027	100.14	95.756	97.5888	32.35	100.152
	33.046	100.062	33.071	100.212	33.041	100.14	95.906	97.5848	32.363	100.153
	33.06	100.062	33.086	100.212	33.056	100.14	96.056	97.5809	32.375	100.153
	33.075	100.062	33.101	100.212	33.071	100.14	96.206	97.5769	32.388	100.154
	33.09	100.062	33.116	100.213	33.086	100.14	96.356	97.573	32.401	100.154
	33.105	100.062	33.131	100.213	33.101	100.141	96.506	97.5691	32.414	100.154
	33.12	100.062	33.146	100.213	33.115	100.141	96.656	97.5652	32.427	100.155
	33.135	100.062	33.161	100.214	33.13	100.141	96.806	97.5614	32.439	100.155
	33.15	100.062	33.176	100.214	33.145	100.141	96.956	97.5575	32.452	100.156
	33.164	100.063	33.191	100.214	33.16	100.141	97.106	97.5537	32.465	100.156
	33.179	100.063	33.206	100.214	33.175	100.141	97.256	97.5499	32.478	100.157
	33.194	100.063	33.221	100.214	33.19	100.141	97.406	97.5461	32.491	100.157
	33.209	100.063	33.236	100.215	33.204	100.141	97.556	97.5423	32.504	100.157
	33.224	100.063	33.251	100.215	33.219	100.142	97.706	97.5386	32.517	100.158
	33.239	100.063	33.266	100.215	33.234	100.142	97.856	97.5348	32.529	100.158
	33.254	100.063	33.281	100.215	33.249	100.142	98.006	97.5311	32.542	100.158
	33.269	100.063	33.296	100.216	33.264	100.142	98.156	97.5273	32.555	100.159
	33.284	100.063	33.311	100.216	33.279	100.142	98.306	97.5237	32.568	100.159
	33.299	100.063	33.326	100.216	33.294	100.142	98.456	97.52	32.581	100.16
	33.313	100.063	33.341	100.216	33.309	100.142	98.606	97.5164	32.594	100.16
	33.328	100.063	33.356	100.217	33.324	100.142	98.756	97.5127	32.607	100.16
	33.343	100.063	33.371	100.217	33.338	100.143	98.906	97.5091	32.62	100.161
	33.358	100.063	33.386	100.217	33.353	100.143	99.056	97.5055	32.633	100.161
	33.373	100.063	33.401	100.217	33.368	100.143	99.206	97.5019	32.646	100.161
	33.388	100.063	33.416	100.217	33.383	100.143	99.356	97.4984	32.659	100.162
	33.403	100.064	33.431	100.218	33.398	100.143	99.506	97.4948	32.672	100.162
	33.418	100.064	33.446	100.218	33.413	100.143	99.656	97.4913	32.686	100.163
	33.433	100.064	33.461	100.218	33.428	100.143	99.806	97.4879	32.699	100.163
	33.448	100.064	33.477	100.218	33.443	100.143	99.956	97.4844	32.712	100.163
	33.463	100.064	33.492	100.218	33.458	100.143	100.106	97.4809	32.725	100.164
	33.478	100.064	33.507	100.219	33.473	100.143	100.256	97.4775	32.738	100.164
	33.493	100.064	33.522	100.219	33.488	100.143	100.406	97.4741	32.751	100.164
	33.508	100.064	33.537	100.219	33.503	100.143	100.556	97.4707	32.764	100.165
	33.523	100.064	33.552	100.219	33.518	100.143	100.706	97.4674	32.777	100.165
	33.538	100.064	33.567	100.22	33.533	100.143	100.856	97.4641	32.791	100.166
	33.553	100.064	33.582	100.22	33.548	100.143	101.006	97.4607	32.804	100.166
	33.568	100.064	33.597	100.22	33.563	100.143	101.156	97.4574	32.817	100.166
	33.583	100.064	33.612	100.22	33.578	100.143	101.306	97.4541	32.83	100.167
	33.598	100.064	33.627	100.22	33.593	100.143	101.456	97.4509	32.843	100.167
	33.613	100.064	33.643	100.221	33.608	100.143	101.606	97.4476	32.857	100.167
	33.628	100.064	33.658	100.221	33.623	100.143	101.756	97.4444	32.87	100.168
	33.643	100.064	33.673	100.221	33.638	100.143	101.906	97.4412	32.883	100.168
	33.658	100.064	33.688	100.221	33.653	100.143	102.056	97.438	32.896	100.168
	33.673	100.065	33.703	100.221	33.668	100.143	102.206	97.4348	32.91	100.168
	33.688	100.065	33.718	100.222	33.683	100.143	102.356	97.4317	32.923	100.169
	33.703	100.065	33.733	100.222	33.698	100.143	102.506	97.4285	32.936	100.169
	33.718	100.065	33.748	100.222	33.713	100.143	102.656	97.4254	32.95	100.17
	33.733	100.065	33.764	100.222	33.728	100.143	102.806	97.4222	32.963	100.17
	33.749	100.065	33.779	100.222	33.743	100.143	102.956	97.4191	32.976	100.17
	33.764	100.065	33.794	100.223	33.758	100.143	103.106	97.416	32.99	100.17
	33.779	100.065	33.809	100.223	33.773	100.143	103.256	97.4129	33.003	100.171
	33.794	100.065	33.824	100.223	33.788	100.143	103.406	97.4098	33.016	100.171
	33.809	100.065	33.839	100.223	33.803	100.143	103.556	97.4067	33.03	100.171
	33.824	100.065	33.854	100.223	33.818	100.143	103.706	97.4036	33.043	100.172
	33.839	100.065	33.87	100.223	33.833	100.143	103.856	97.4005	33.057	100.172
	33.854	100.065	33.885	100.224	33.848	100.143	104.006	97.3975	33.07	100.172
	33.869	100.065	33.9	100.224	33.863	100.143	104.156	97.3944	33.083	100.173
	33.884	100.065	33.915	100.224	33.878	100.143	104.306	97.3914	33.097	100.173
	33.899	100.065	33.93	100.224	33.893	100.143	104.456	97.3883	33.11	100.173
	33.914	100.065	33.945	100.224	33.908	100.143	104.606	97.3853	33.124	100.174
	33.929	100.065	33.96	100.224	33.924	100.143	104.756	97.3822	33.137	100.174
	33.944	100.065	33.976	100.225	33.939	100.142	104.906	97.3792	33.151	100.174
	33.959	100.065	33.991	100.225	33.954	100.142	105.056	97.3762	33.164	100.174
	33.975	100.065	34.006	100.225	33.969	100.142	105.206	97.3732	33.178	100.175
	33.99	100.065	34.021	100.225	33.984	100.142	105.356	97.3702	33.191	100.175
	34.005	100.065	34.036	100.225	33.999	100.142	105.506	97.3672	33.205	100.175
	34.02	100.065	34.051	100.225	34.014	100.142	105.656	97.3643	33.218	100.176
	34.035	100.065	34.066	100.225	34.029	100.142	105.806	97.3613	33.232	100.176
	34.05	100.066	34.082	100.226	34.044	100.142	105.956	97.3584	33.245	100.176
	34.065	100.066	34.097	100.226	34.059	100.142	106.106	97.3555	33.259	100.176
	34.08	100.066	34.112	100.226	34.074	100.142	106.256	97.3526	33.272	100.177
	34.095	100.066	34.127	100.226	34.089	100.141	106.406	97.3498	33.286	100.177
	34.11	100.066	34.142	100.226	34.104	100.142	106.556	97.347	33.299	100.177
	34.125	100.066	34.157	100.226	34.119	100.142	106.706	97.3442	33.313	100.178
	34.141	100.066	34.173	100.226	34.135	100.141	106.856	97.3414	33.327	100.178
	34.156	100.066	34.188	100.226	34.15	100.141	107.006	97.3387	33.34	100.178
	34.171	100.066	34.203	100.227	34.165	100.141	107.156	97.336	33.354	100.178
	34.186	100.066	34.218	100.227	34.18	100.141	107.306	97.3333	33.367	100.179
	34.201	100.066	34.233	100.227	34.195	100.141	107.456	97.3306	33.381	100.179
	34.216	100.066	34.248	100.227	34.21	100.141	107.606	97.328	33.395	100.179
	34.231	100.066	34.264	100.227	34.225	100.141	107.756	97.3254	33.408	100.179
	34.246	100.066	34.279	100.227	34.24	100.141	107.906	97.3229	33.422	100.18
	34.261	100.066	34.294	100.227	34.255	100.141	108.056	97.3203	33.435	100.18
	34.277	100.066	34.309	100.227	34.27	100.141	108.206	97.3178	33.449	100.18
	34.292	100.066	34.324	100.228	34.285	100.141	108.356	97.3153	33.463	100.18
	34.307	100.066	34.339	100.228	34.3	100.141	108.506	97.3129	33.476	100.181
	34.322	100.066	34.354	100.228	34.316	100.141	108.656	97.3105	33.49	100.181
	34.337	100.066	34.37	100.228	34.331	100.141	108.806	97.308	33.504	100.181
	34.352	100.066	34.385	100.228	34.346	100.141	108.956	97.3057	33.517	100.182
	34.367	100.066	34.4	100.228	34.361	100.141	109.106	97.3033	33.531	100.182
	34.382	100.066	34.415	100.228	34.376	100.14	109.256	97.301	33.545	100.182
	34.397	100.066	34.43	100.228	34.391	100.14	109.406	97.2987	33.558	100.182
	34.412	100.066	34.445	100.228	34.406	100.14	109.556	97.2964	33.572	100.183
	34.428	100.066	34.461	100.228	34.421	100.14	109.706	97.2941	33.586	100.183
	34.443	100.066	34.476	100.228	34.436	100.14	109.856	97.2918	33.6	100.183
	34.458	100.066	34.491	100.228	34.451	100.14	110.006	97.2896	33.613	100.184
	34.473	100.066	34.506	100.229	34.467	100.14	110.156	97.2873	33.627	100.184
	34.488	100.066	34.521	100.229	34.482	100.14	110.306	97.2851	33.641	100.184
	34.503	100.066	34.536	100.229	34.497	100.14	110.456	97.2829	33.655	100.184
	34.518	100.066	34.551	100.229	34.512	100.14	110.606	97.2807	33.668	100.185
	34.533	100.066	34.567	100.229	34.527	100.14	110.756	97.2785	33.682	100.185
	34.548	100.066	34.582	100.229	34.542	100.14	110.906	97.2763	33.696	100.185
	34.563	100.066	34.597	100.229	34.557	100.14	111.056	97.2741	33.71	100.186
	34.579	100.066	34.612	100.229	34.572	100.14	111.206	97.2719	33.723	100.186
	34.594	100.066	34.627	100.229	34.587	100.139	111.356	97.2698	33.737	100.186
	34.609	100.066	34.642	100.23	34.602	100.139	111.506	97.2676	33.751	100.186
	34.624	100.066	34.658	100.23	34.617	100.139	111.656	97.2654	33.765	100.186
	34.639	100.066	34.673	100.23	34.633	100.139	111.806	97.2633	33.779	100.187
	34.654	100.066	34.688	100.23	34.648	100.139	111.956	97.2611	33.792	100.187
	34.669	100.066	34.703	100.23	34.663	100.139	112.106	97.259	33.806	100.187
	34.684	100.066	34.718	100.23	34.678	100.139	112.256	97.2569	33.82	100.188
	34.699	100.066	34.733	100.23	34.693	100.139	112.406	97.2547	33.834	100.188
	34.714	100.066	34.748	100.23	34.708	100.139	112.556	97.2526	33.848	100.188
	34.73	100.066	34.764	100.23	34.723	100.139	112.706	97.2505	33.861	100.188
	34.745	100.066	34.779	100.23	34.738	100.138	112.856	97.2484	33.875	100.189
	34.76	100.066	34.794	100.23	34.753	100.138	113.006	97.2463	33.889	100.189
	34.775	100.066	34.809	100.23	34.768	100.138	113.156	97.2441	33.903	100.189
	34.79	100.066	34.824	100.23	34.783	100.138	113.306	97.2421	33.917	100.189
	34.805	100.066	34.839	100.23	34.799	100.138	113.456	97.24	33.931	100.19
	34.82	100.066	34.854	100.23	34.814	100.138	113.606	97.2379	33.945	100.19
	34.835	100.066	34.869	100.231	34.829	100.138	113.756	97.2358	33.959	100.19
	34.85	100.066	34.885	100.231	34.844	100.138	113.906	97.2338	33.972	100.19
	34.865	100.066	34.9	100.231	34.859	100.138	114.056	97.2318	33.986	100.191
	34.88	100.066	34.915	100.231	34.874	100.137	114.206	97.2297	34	100.191
	34.896	100.066	34.93	100.231	34.889	100.137	114.356	97.2277	34.014	100.191
	34.911	100.066	34.945	100.231	34.904	100.137	114.506	97.2258	34.028	100.191
	34.926	100.066	34.96	100.231	34.919	100.137	114.656	97.2238	34.042	100.192
	34.941	100.066	34.975	100.231	34.934	100.137	114.806	97.2218	34.056	100.192
	34.956	100.066	34.99	100.231	34.949	100.137	114.956	97.2199	34.07	100.192
	34.971	100.066	35.006	100.231	34.964	100.137	115.106	97.218	34.084	100.192
	34.986	100.066	35.021	100.231	34.98	100.137	115.256	97.2161	34.097	100.193
	35.001	100.066	35.036	100.231	34.995	100.137	115.406	97.2142	34.111	100.193
	35.016	100.066	35.051	100.231	35.01	100.136	115.556	97.2123	34.125	100.193
	35.031	100.066	35.066	100.231	35.025	100.136	115.706	97.2105	34.139	100.193
	35.046	100.066	35.081	100.232	35.04	100.136	115.856	97.2087	34.153	100.194
	35.061	100.066	35.096	100.232	35.055	100.136	116.006	97.2068	34.167	100.194
	35.076	100.066	35.111	100.232	35.07	100.136	116.156	97.205	34.181	100.194
	35.092	100.066	35.126	100.232	35.085	100.136	116.306	97.2033	34.195	100.194
	35.107	100.066	35.142	100.232	35.1	100.136	116.456	97.2015	34.209	100.195
	35.122	100.066	35.157	100.232	35.115	100.135	116.606	97.1997	34.223	100.195
	35.137	100.066	35.172	100.232	35.13	100.135	116.756	97.198	34.237	100.195
	35.152	100.066	35.187	100.232	35.145	100.135	116.906	97.1963	34.251	100.195
	35.167	100.066	35.202	100.232	35.16	100.135	117.056	97.1945	34.265	100.195
	35.182	100.066	35.217	100.232	35.175	100.135	117.206	97.1928	34.279	100.196
	35.197	100.066	35.232	100.232	35.19	100.135	117.356	97.1911	34.293	100.196
	35.212	100.066	35.247	100.232	35.206	100.134	117.506	97.1895	34.307	100.196
	35.227	100.066	35.262	100.232	35.221	100.134	117.656	97.188	34.321	100.197
	35.242	100.066	35.277	100.233	35.236	100.134	117.806	97.1866	34.335	100.197
	35.257	100.066	35.293	100.233	35.251	100.134	117.956	97.1851	34.349	100.197
	35.272	100.066	35.308	100.233	35.266	100.134	118.106	97.1836	34.363	100.197
	35.287	100.066	35.323	100.233	35.281	100.134	118.256	97.1819	34.377	100.197
	35.302	100.066	35.338	100.233	35.296	100.134	118.406	97.1802	34.391	100.198
	35.318	100.066	35.353	100.233	35.311	100.133	118.556	97.1785	34.405	100.198
	35.333	100.066	35.368	100.233	35.326	100.133	118.706	97.1768	34.419	100.198
	35.348	100.066	35.383	100.233	35.341	100.133	118.856	97.175	34.433	100.198
	35.363	100.066	35.398	100.233	35.356	100.133	119.006	97.1733	34.447	100.199
	35.378	100.066	35.413	100.233	35.371	100.133	119.156	97.1716	34.461	100.199
	35.393	100.066	35.428	100.233	35.386	100.132	119.306	97.1698	34.475	100.199
	35.408	100.066	35.443	100.233	35.401	100.132	119.456	97.1681	34.489	100.199
	35.423	100.066	35.458	100.233	35.416	100.132	119.606	97.1663	34.503	100.2
	35.438	100.066	35.474	100.233	35.431	100.132	119.756	97.1645	34.517	100.2
	35.453	100.066	35.489	100.233	35.446	100.132	119.906	97.1623	34.531	100.2
	35.468	100.066	35.504	100.234	35.461	100.131	120.056	97.1602	34.545	100.2
	35.483	100.065	35.519	100.234	35.476	100.131	120.206	97.158	34.559	100.2
	35.498	100.065	35.534	100.234	35.491	100.131	120.356	97.1562	34.573	100.201
	35.513	100.065	35.549	100.234	35.506	100.131	120.506	97.1543	34.587	100.201
	35.528	100.065	35.564	100.234	35.521	100.131	120.656	97.1525	34.601	100.201
	35.543	100.065	35.579	100.234	35.536	100.131	120.806	97.1506	34.616	100.202
	35.558	100.065	35.594	100.234	35.551	100.13	120.956	97.1488	34.63	100.202
	35.573	100.065	35.609	100.234	35.566	100.13	121.106	97.1469	34.644	100.202
	35.588	100.065	35.624	100.234	35.582	100.13	121.256	97.145	34.658	100.202
	35.603	100.065	35.639	100.234	35.597	100.13	121.406	97.1431	34.672	100.202
	35.618	100.065	35.654	100.234	35.612	100.13	121.556	97.1412	34.686	100.203
	35.633	100.065	35.669	100.234	35.627	100.13	121.706	97.1393	34.7	100.203
	35.648	100.065	35.685	100.234	35.642	100.129	121.856	97.1374	34.714	100.203
	35.664	100.065	35.7	100.234	35.657	100.129	122.006	97.1355	34.728	100.203
	35.679	100.065	35.715	100.234	35.672	100.129	122.156	97.1336	34.742	100.203
	35.694	100.065	35.73	100.235	35.687	100.129	122.306	97.1317	34.757	100.204
	35.709	100.065	35.745	100.235	35.702	100.129	122.456	97.1299	34.771	100.204
	35.724	100.065	35.76	100.234	35.717	100.129	122.606	97.128	34.785	100.204
	35.739	100.065	35.775	100.235	35.732	100.128	122.756	97.1261	34.799	100.204
	35.754	100.065	35.79	100.235	35.747	100.128	122.906	97.1243	34.813	100.204
	35.769	100.065	35.805	100.235	35.762	100.128	123.056	97.1224	34.827	100.205
	35.784	100.065	35.82	100.235	35.777	100.128	123.206	97.1206	34.841	100.205
	35.799	100.065	35.835	100.235	35.792	100.127	123.356	97.1188	34.855	100.205
	35.814	100.065	35.85	100.235	35.807	100.127	123.506	97.117	34.869	100.205
	35.829	100.065	35.865	100.235	35.822	100.127	123.656	97.1151	34.884	100.205
	35.844	100.065	35.88	100.235	35.837	100.127	123.806	97.1134	34.898	100.206
	35.859	100.065	35.895	100.235	35.852	100.127	123.956	97.1116	34.912	100.206
	35.874	100.065	35.91	100.235	35.867	100.126	124.106	97.1098	34.926	100.206
	35.889	100.065	35.925	100.235	35.882	100.126	124.256	97.1081	34.94	100.206
	35.904	100.065	35.94	100.235	35.897	100.126	124.406	97.1064	34.954	100.206
	35.919	100.065	35.956	100.235	35.912	100.126	124.556	97.1047	34.969	100.207
	35.934	100.065	35.971	100.235	35.927	100.125	124.706	97.103	34.983	100.207
	35.949	100.065	35.986	100.235	35.942	100.125	124.856	97.1014	34.997	100.207
	35.964	100.065	36.001	100.235	35.957	100.125	125.006	97.0997	35.011	100.207
	35.979	100.065	36.016	100.235	35.972	100.125	125.156	97.0981	35.025	100.207
	35.994	100.065	36.031	100.236	35.987	100.125	125.306	97.0965	35.039	100.207
	36.009	100.065	36.046	100.236	36.002	100.124	125.456	97.0949	35.054	100.208
	36.024	100.065	36.061	100.236	36.017	100.124	125.606	97.0933	35.068	100.208
	36.039	100.065	36.076	100.236	36.032	100.124	125.756	97.0918	35.082	100.208
	36.054	100.065	36.091	100.236	36.047	100.124	125.906	97.0903	35.096	100.208
	36.069	100.065	36.106	100.236	36.062	100.124	126.056	97.0888	35.11	100.208
	36.084	100.065	36.121	100.236	36.077	100.123	126.206	97.0873	35.125	100.209
	36.099	100.065	36.136	100.236	36.092	100.123	126.356	97.0858	35.139	100.209
	36.114	100.065	36.151	100.236	36.107	100.123	126.506	97.0844	35.153	100.209
	36.129	100.064	36.166	100.236	36.122	100.123	126.656	97.0829	35.167	100.209
	36.144	100.064	36.181	100.236	36.137	100.123	126.806	97.0815	35.181	100.209
	36.159	100.064	36.196	100.236	36.152	100.123	126.956	97.0801	35.196	100.209
	36.174	100.064	36.211	100.236	36.167	100.122	127.106	97.0787	35.21	100.21
	36.189	100.064	36.226	100.236	36.182	100.122	127.256	97.0774	35.224	100.21
	36.204	100.064	36.241	100.236	36.197	100.122	127.406	97.0761	35.238	100.21
	36.219	100.064	36.256	100.236	36.212	100.121	127.556	97.0747	35.253	100.21
	36.234	100.064	36.271	100.236	36.227	100.121	127.706	97.0734	35.267	100.21
	36.249	100.064	36.286	100.236	36.242	100.121	127.856	97.0721	35.281	100.21
	36.264	100.064	36.302	100.236	36.257	100.121	128.006	97.0709	35.295	100.211
	36.279	100.064	36.317	100.236	36.272	100.121	128.156	97.0696	35.309	100.211
	36.294	100.064	36.332	100.236	36.287	100.12	128.306	97.0683	35.324	100.211
	36.309	100.064	36.347	100.236	36.302	100.12	128.456	97.0671	35.338	100.211
	36.324	100.064	36.362	100.236	36.317	100.12	128.606	97.0658	35.352	100.211
	36.339	100.064	36.377	100.237	36.332	100.12	128.756	97.0646	35.366	100.211
	36.354	100.064	36.392	100.236	36.347	100.12	128.906	97.0634	35.381	100.211
	36.369	100.064	36.407	100.236	36.362	100.12	129.056	97.0622	35.395	100.212
	36.384	100.064	36.422	100.236	36.377	100.119	129.206	97.0609	35.409	100.212
	36.399	100.064	36.437	100.237	36.392	100.119	129.356	97.0597	35.424	100.212
	36.414	100.064	36.452	100.237	36.407	100.119	129.506	97.0585	35.438	100.212
	36.429	100.064	36.467	100.237	36.422	100.119	129.656	97.0572	35.452	100.212
	36.444	100.064	36.482	100.237	36.437	100.119	129.806	97.056	35.466	100.213
	36.459	100.064	36.497	100.237	36.452	100.118	129.956	97.0548	35.481	100.213
	36.474	100.064	36.512	100.237	36.467	100.118	130.106	97.0535	35.495	100.213
	36.489	100.064	36.527	100.237	36.482	100.118	130.256	97.0523	35.509	100.213
	36.504	100.064	36.542	100.237	36.497	100.118	130.406	97.051	35.523	100.213
	36.519	100.064	36.557	100.237	36.512	100.118	130.556	97.0498	35.538	100.214
	36.534	100.064	36.572	100.237	36.527	100.118	130.706	97.0485	35.552	100.214
	36.549	100.064	36.587	100.237	36.542	100.117	130.856	97.0472	35.566	100.214
	36.564	100.064	36.602	100.237	36.557	100.117	131.006	97.0458	35.581	100.214
	36.579	100.064	36.617	100.237	36.572	100.117	131.156	97.0445	35.595	100.214
	36.594	100.064	36.632	100.237	36.587	100.117	131.306	97.0432	35.609	100.214
	36.609	100.064	36.647	100.237	36.602	100.117	131.456	97.0418	35.624	100.215
	36.624	100.064	36.662	100.237	36.617	100.117	131.606	97.0404	35.638	100.215
	36.639	100.064	36.677	100.237	36.632	100.117	131.756	97.039	35.652	100.215
	36.654	100.064	36.693	100.237	36.647	100.116	131.906	97.0376	35.667	100.215
	36.669	100.064	36.708	100.237	36.662	100.116	132.056	97.0361	35.681	100.215
	36.685	100.064	36.723	100.237	36.677	100.116	132.206	97.0347	35.695	100.215
	36.7	100.064	36.738	100.237	36.692	100.116	132.356	97.0332	35.709	100.215
	36.715	100.064	36.753	100.237	36.707	100.116	132.506	97.0317	35.724	100.216
	36.73	100.064	36.768	100.237	36.722	100.116	132.656	97.0302	35.738	100.216
	36.745	100.064	36.783	100.237	36.737	100.115	132.806	97.0286	35.752	100.216
	36.76	100.064	36.798	100.237	36.752	100.115	132.956	97.0271	35.767	100.216
	36.775	100.064	36.813	100.238	36.767	100.115	133.106	97.0255	35.781	100.216
	36.79	100.064	36.828	100.238	36.782	100.115	133.256	97.0239	35.796	100.216
	36.805	100.064	36.843	100.238	36.797	100.115	133.406	97.0223	35.81	100.217
	36.82	100.064	36.858	100.238	36.812	100.114	133.556	97.0206	35.824	100.217
	36.835	100.064	36.873	100.238	36.827	100.114	133.706	97.019	35.839	100.217
	36.85	100.064	36.888	100.238	36.842	100.114	133.856	97.0173	35.853	100.217
	36.865	100.064	36.903	100.238	36.857	100.113	134.006	97.0156	35.867	100.217
	36.88	100.064	36.918	100.238	36.872	100.113	134.156	97.0139	35.882	100.217
	36.895	100.064	36.933	100.238	36.887	100.113	134.306	97.0122	35.896	100.217
	36.91	100.064	36.948	100.238	36.902	100.113	134.456	97.0105	35.91	100.218
	36.925	100.064	36.963	100.238	36.917	100.113	134.606	97.0088	35.925	100.218
	36.94	100.064	36.978	100.238	36.932	100.113	134.756	97.0071	35.939	100.218
	36.955	100.064	36.993	100.238	36.947	100.112	134.906	97.0054	35.953	100.218
	36.97	100.064	37.009	100.238	36.962	100.112	135.056	97.0037	35.968	100.218
	36.985	100.064	37.024	100.238	36.977	100.112	135.206	97.0019	35.982	100.218
	37	100.064	37.039	100.238	36.992	100.112	135.356	97.0002	35.997	100.218
	37.015	100.064	37.054	100.238	37.007	100.112	135.506	96.9985	36.011	100.219
	37.03	100.064	37.069	100.238	37.022	100.112	135.656	96.9968	36.025	100.219
	37.045	100.064	37.084	100.238	37.037	100.111	135.806	96.9951	36.04	100.219
	37.06	100.064	37.099	100.238	37.052	100.111	135.956	96.9934	36.054	100.219
	37.075	100.064	37.114	100.238	37.067	100.111	136.106	96.9917	36.069	100.219
	37.09	100.063	37.129	100.238	37.082	100.111	136.256	96.9901	36.083	100.219
	37.105	100.063	37.144	100.238	37.097	100.111	136.406	96.9884	36.097	100.219
	37.12	100.063	37.159	100.238	37.112	100.11	136.556	96.9868	36.112	100.22
	37.135	100.063	37.174	100.238	37.127	100.11	136.706	96.9851	36.126	100.22
	37.15	100.063	37.189	100.238	37.142	100.11	136.856	96.9835	36.141	100.22
	37.166	100.063	37.204	100.238	37.157	100.11	137.006	96.9819	36.155	100.22
	37.181	100.063	37.219	100.238	37.172	100.109	137.156	96.9803	36.169	100.22
	37.196	100.063	37.235	100.238	37.187	100.109	137.306	96.9788	36.184	100.221
	37.211	100.063	37.25	100.238	37.203	100.109	137.456	96.9772	36.198	100.221
	37.226	100.063	37.265	100.238	37.218	100.109	137.606	96.9757	36.213	100.221
	37.241	100.063	37.28	100.238	37.233	100.109	137.756	96.9741	36.227	100.221
	37.256	100.063	37.295	100.239	37.248	100.109	137.906	96.9726	36.242	100.221
	37.271	100.063	37.31	100.239	37.263	100.108	138.056	96.9711	36.256	100.221
	37.286	100.063	37.325	100.239	37.278	100.108	138.206	96.9697	36.271	100.221
	37.301	100.063	37.34	100.239	37.293	100.108	138.356	96.9682	36.285	100.222
	37.316	100.063	37.355	100.239	37.308	100.108	138.506	96.9668	36.299	100.222
	37.331	100.063	37.37	100.239	37.323	100.108	138.656	96.9653	36.314	100.222
	37.346	100.063	37.385	100.239	37.338	100.107	138.806	96.9639	36.328	100.222
	37.361	100.063	37.4	100.239	37.353	100.107	138.956	96.9625	36.343	100.222
	37.376	100.063	37.415	100.239	37.368	100.107	139.106	96.9611	36.357	100.222
	37.391	100.063	37.431	100.239	37.383	100.107	139.256	96.9597	36.372	100.222
	37.407	100.063	37.446	100.239	37.398	100.106	139.406	96.9583	36.386	100.223
	37.422	100.063	37.461	100.239	37.413	100.106	139.556	96.9569	36.401	100.223
	37.437	100.063	37.476	100.239	37.428	100.106	139.706	96.9555	36.415	100.223
	37.452	100.063	37.491	100.239	37.443	100.106	139.856	96.9542	36.43	100.223
	37.467	100.063	37.506	100.239	37.458	100.106	140.006	96.9528	36.444	100.223
	37.482	100.063	37.521	100.24	37.473	100.106	140.156	96.9514	36.459	100.223
	37.497	100.063	37.536	100.24	37.489	100.105	140.306	96.9501	36.473	100.223
	37.512	100.063	37.551	100.24	37.504	100.105	140.456	96.9487	36.488	100.223
	37.527	100.063	37.566	100.24	37.519	100.105	140.606	96.9473	36.502	100.223
	37.542	100.063	37.582	100.24	37.534	100.105	140.756	96.946	36.517	100.224
	37.557	100.063	37.597	100.24	37.549	100.105	140.906	96.9446	36.531	100.224
	37.572	100.063	37.612	100.24	37.564	100.105	141.056	96.9432	36.546	100.224
	37.588	100.063	37.627	100.24	37.579	100.104	141.206	96.9418	36.56	100.224
	37.603	100.063	37.642	100.24	37.594	100.104	141.356	96.9404	36.575	100.224
	37.618	100.063	37.657	100.24	37.609	100.104	141.506	96.9389	36.589	100.224
	37.633	100.063	37.672	100.24	37.624	100.104	141.656	96.9375	36.604	100.224
	37.648	100.063	37.687	100.24	37.639	100.104	141.806	96.936	36.618	100.225
	37.663	100.063	37.702	100.24	37.654	100.103	141.956	96.9346	36.633	100.225
	37.678	100.063	37.718	100.24	37.669	100.103	142.106	96.9331	36.647	100.225
	37.693	100.063	37.733	100.24	37.685	100.103	142.256	96.9315	36.662	100.225
	37.708	100.063	37.748	100.24	37.7	100.103	142.406	96.93	36.676	100.225
	37.723	100.062	37.763	100.24	37.715	100.102	142.556	96.9285	36.691	100.225
	37.739	100.062	37.778	100.24	37.73	100.102	142.706	96.9269	36.705	100.225
	37.754	100.062	37.793	100.24	37.745	100.102	142.856	96.9253	36.72	100.225
	37.769	100.062	37.808	100.24	37.76	100.102	143.006	96.9237	36.735	100.225
	37.784	100.062	37.823	100.24	37.775	100.101	143.156	96.9222	36.749	100.226
	37.799	100.062	37.839	100.24	37.79	100.101	143.306	96.9205	36.764	100.226
	37.814	100.062	37.854	100.24	37.805	100.101	143.456	96.9189	36.778	100.226
	37.829	100.062	37.869	100.24	37.82	100.101	143.606	96.9173	36.793	100.226
	37.844	100.062	37.884	100.24	37.836	100.1	143.756	96.9157	36.807	100.226
	37.859	100.062	37.899	100.24	37.851	100.1	143.906	96.9141	36.822	100.226
	37.875	100.062	37.914	100.24	37.866	100.1	144.056	96.9124	36.836	100.226
	37.89	100.062	37.929	100.24	37.881	100.1	144.206	96.9108	36.851	100.226
	37.905	100.062	37.945	100.241	37.896	100.1	144.356	96.9092	36.866	100.227
	37.92	100.062	37.96	100.241	37.911	100.099	144.506	96.9076	36.88	100.227
	37.935	100.062	37.975	100.241	37.926	100.099	144.656	96.906	36.895	100.227
	37.95	100.062	37.99	100.241	37.941	100.099	144.806	96.9044	36.909	100.227
	37.965	100.062	38.005	100.241	37.956	100.099	144.956	96.9029	36.924	100.227
	37.981	100.062	38.02	100.241	37.972	100.098	145.106	96.9013	36.939	100.227
	37.996	100.062	38.036	100.241	37.987	100.098	145.256	96.8998	36.953	100.227
	38.011	100.062	38.051	100.241	38.002	100.098	145.406	96.8983	36.968	100.227
	38.026	100.062	38.066	100.241	38.017	100.098	145.556	96.8968	36.982	100.227
	38.041	100.062	38.081	100.241	38.032	100.097	145.706	96.8953	36.997	100.228
	38.056	100.062	38.096	100.241	38.047	100.097	145.856	96.8938	37.012	100.228
	38.071	100.062	38.111	100.241	38.062	100.097	146.006	96.8923	37.026	100.228
	38.087	100.062	38.127	100.241	38.078	100.097	146.156	96.8909	37.041	100.228
	38.102	100.062	38.142	100.241	38.093	100.097	146.306	96.8894	37.055	100.228
	38.117	100.062	38.157	100.241	38.108	100.096	146.456	96.888	37.07	100.228
	38.132	100.062	38.172	100.241	38.123	100.096	146.606	96.8865	37.085	100.228
	38.147	100.062	38.187	100.241	38.138	100.096	146.756	96.8851	37.099	100.228
	38.162	100.061	38.203	100.241	38.153	100.096	146.906	96.8837	37.114	100.228
	38.178	100.061	38.218	100.241	38.168	100.096	147.056	96.8823	37.128	100.229
	38.193	100.061	38.233	100.241	38.184	100.095	147.206	96.8808	37.143	100.229
	38.208	100.061	38.248	100.241	38.199	100.095	147.356	96.8794	37.158	100.229
	38.223	100.061	38.263	100.241	38.214	100.095	147.506	96.878	37.172	100.229
	38.238	100.061	38.279	100.241	38.229	100.095	147.656	96.8765	37.187	100.229
	38.254	100.061	38.294	100.241	38.244	100.094	147.806	96.8751	37.202	100.229
	38.269	100.061	38.309	100.241	38.259	100.094	147.956	96.8736	37.216	100.229
	38.284	100.061	38.324	100.241	38.275	100.094	148.106	96.8721	37.231	100.229
	38.299	100.061	38.339	100.241	38.29	100.094	148.256	96.8706	37.246	100.229
	38.314	100.061	38.355	100.241	38.305	100.093	148.406	96.8691	37.26	100.23
	38.33	100.061	38.37	100.241	38.32	100.093	148.556	96.8676	37.275	100.23
	38.345	100.061	38.385	100.241	38.335	100.093	148.706	96.866	37.29	100.23
	38.36	100.061	38.4	100.241	38.351	100.092	148.856	96.8645	37.304	100.23
	38.375	100.061	38.415	100.241	38.366	100.092	149.006	96.8629	37.319	100.23
	38.39	100.061	38.431	100.241	38.381	100.092	149.156	96.8613	37.334	100.23
	38.406	100.061	38.446	100.241	38.396	100.092	149.306	96.8597	37.348	100.23
	38.421	100.061	38.461	100.241	38.411	100.092	149.456	96.858	37.363	100.23
	38.436	100.061	38.476	100.241	38.426	100.091	149.606	96.8564	37.378	100.23
	38.451	100.061	38.492	100.242	38.442	100.091	149.756	96.8547	37.392	100.23
	38.466	100.061	38.507	100.242	38.457	100.091	149.906	96.8531	37.407	100.23
	38.482	100.061	38.522	100.242	38.472	100.091	150.056	96.8514	37.422	100.231
	38.497	100.061	38.537	100.242	38.487	100.091	150.206	96.8498	37.436	100.231
	38.512	100.061	38.553	100.242	38.503	100.09	150.356	96.8481	37.451	100.231
	38.527	100.061	38.568	100.241	38.518	100.09	150.506	96.8464	37.466	100.231
	38.542	100.061	38.583	100.241	38.533	100.09	150.656	96.8448	37.481	100.231
	38.558	100.061	38.598	100.241	38.548	100.09	150.806	96.8431	37.495	100.231
	38.573	100.061	38.614	100.242	38.563	100.089	150.956	96.8415	37.51	100.231
	38.588	100.061	38.629	100.242	38.579	100.089	151.106	96.8398	37.525	100.231
	38.603	100.061	38.644	100.242	38.594	100.089	151.256	96.8382	37.539	100.231
	38.619	100.06	38.659	100.241	38.609	100.089	151.406	96.8366	37.554	100.231
	38.634	100.06	38.675	100.241	38.624	100.089	151.556	96.835	37.569	100.232
	38.649	100.06	38.69	100.242	38.64	100.088	151.706	96.8334	37.584	100.232
	38.664	100.06	38.705	100.242	38.655	100.088	151.856	96.8318	37.598	100.232
	38.68	100.06	38.72	100.242	38.67	100.088	152.006	96.8302	37.613	100.232
	38.695	100.06	38.736	100.242	38.685	100.088	152.156	96.8287	37.628	100.232
	38.71	100.06	38.751	100.242	38.701	100.087	152.306	96.8271	37.643	100.232
	38.725	100.06	38.766	100.242	38.716	100.087	152.456	96.8256	37.657	100.232
	38.741	100.06	38.782	100.242	38.731	100.087	152.606	96.824	37.672	100.232
	38.756	100.06	38.797	100.242	38.746	100.087	152.756	96.8225	37.687	100.232
	38.771	100.06	38.812	100.242	38.762	100.087	152.906	96.821	37.702	100.232
	38.787	100.06	38.827	100.242	38.777	100.087	153.056	96.8195	37.716	100.233
	38.802	100.06	38.843	100.242	38.792	100.086	153.206	96.818	37.731	100.233
	38.817	100.06	38.858	100.242	38.807	100.086	153.356	96.8165	37.746	100.233
	38.832	100.06	38.873	100.242	38.823	100.086	153.506	96.815	37.761	100.233
	38.848	100.06	38.889	100.242	38.838	100.086	153.656	96.8135	37.775	100.233
	38.863	100.06	38.904	100.242	38.853	100.085	153.806	96.812	37.79	100.233
	38.878	100.06	38.919	100.242	38.869	100.085	153.956	96.8105	37.805	100.233
	38.893	100.06	38.934	100.242	38.884	100.085	154.106	96.809	37.82	100.233
	38.909	100.06	38.95	100.242	38.899	100.085	154.256	96.8075	37.834	100.233
	38.924	100.06	38.965	100.242	38.914	100.084	154.406	96.8059	37.849	100.233
	38.939	100.06	38.98	100.242	38.93	100.084	154.556	96.8044	37.864	100.233
	38.955	100.06	38.996	100.242	38.945	100.084	154.706	96.8029	37.879	100.233
	38.97	100.06	39.011	100.242	38.96	100.084	154.856	96.8013	37.894	100.234
	38.985	100.06	39.026	100.242	38.976	100.083	155.006	96.7997	37.908	100.234
	39.001	100.06	39.042	100.242	38.991	100.083	155.156	96.7982	37.923	100.234
	39.016	100.06	39.057	100.242	39.006	100.083	155.306	96.7966	37.938	100.234
	39.031	100.06	39.072	100.242	39.022	100.083	155.456	96.795	37.953	100.234
	39.046	100.06	39.088	100.242	39.037	100.082	155.606	96.7934	37.968	100.234
	39.062	100.06	39.103	100.242	39.052	100.082	155.756	96.7918	37.982	100.234
	39.077	100.06	39.118	100.242	39.067	100.082	155.906	96.7901	37.997	100.234
	39.092	100.06	39.134	100.242	39.083	100.082	156.056	96.7885	38.012	100.234
	39.108	100.06	39.149	100.242	39.098	100.081	156.206	96.7869	38.027	100.234
	39.123	100.06	39.164	100.242	39.113	100.081	156.356	96.7852	38.042	100.235
	39.138	100.059	39.18	100.242	39.129	100.081	156.506	96.7835	38.057	100.235
	39.154	100.059	39.195	100.242	39.144	100.08	156.656	96.7818	38.071	100.235
	39.169	100.059	39.21	100.242	39.159	100.08	156.806	96.7801	38.086	100.235
	39.185	100.059	39.226	100.242	39.175	100.08	156.956	96.7785	38.101	100.235
	39.2	100.059	39.241	100.242	39.19	100.08	157.106	96.7768	38.116	100.235
	39.215	100.059	39.256	100.242	39.205	100.079	157.256	96.775	38.131	100.235
	39.231	100.059	39.272	100.242	39.221	100.079	157.406	96.7733	38.146	100.235
	39.246	100.059	39.287	100.242	39.236	100.079	157.556	96.7716	38.16	100.235
	39.261	100.059	39.303	100.242	39.251	100.079	157.706	96.7699	38.175	100.235
	39.277	100.059	39.318	100.242	39.267	100.078	157.856	96.7682	38.19	100.236
	39.292	100.059	39.333	100.242	39.282	100.078	158.006	96.7664	38.205	100.236
	39.307	100.059	39.349	100.242	39.298	100.078	158.156	96.7647	38.22	100.236
	39.323	100.059	39.364	100.242	39.313	100.078	158.306	96.763	38.235	100.236
	39.338	100.059	39.379	100.242	39.328	100.077	158.456	96.7612	38.25	100.236
	39.353	100.059	39.395	100.242	39.344	100.077	158.606	96.7595	38.264	100.236
	39.369	100.059	39.41	100.242	39.359	100.077	158.756	96.7577	38.279	100.236
	39.384	100.059	39.426	100.242	39.374	100.077	158.906	96.756	38.294	100.236
	39.4	100.059	39.441	100.242	39.39	100.076	159.056	96.7542	38.309	100.236
	39.415	100.059	39.456	100.242	39.405	100.076	159.206	96.7525	38.324	100.237
	39.43	100.059	39.472	100.242	39.42	100.076	159.356	96.7507	38.339	100.237
	39.446	100.059	39.487	100.242	39.436	100.076	159.506	96.7489	38.354	100.237
	39.461	100.059	39.503	100.242	39.451	100.075	159.656	96.7471	38.369	100.237
	39.476	100.059	39.518	100.242	39.467	100.075	159.806	96.7454	38.384	100.237
	39.492	100.059	39.533	100.242	39.482	100.075	159.956	96.7435	38.399	100.237
	39.507	100.059	39.549	100.242	39.497	100.075	160.106	96.7417	38.413	100.237
	39.523	100.059	39.564	100.242	39.513	100.075	160.256	96.7399	38.428	100.237
	39.538	100.059	39.58	100.242	39.528	100.074	160.406	96.7381	38.443	100.237
	39.553	100.059	39.595	100.242	39.544	100.074	160.556	96.7363	38.458	100.238
	39.569	100.058	39.61	100.242	39.559	100.074	160.706	96.7344	38.473	100.238
	39.584	100.058	39.626	100.242	39.574	100.074	160.856	96.7326	38.488	100.238
	39.6	100.058	39.641	100.242	39.59	100.073	161.006	96.7308	38.503	100.238
	39.615	100.058	39.657	100.242	39.605	100.073	161.156	96.7289	38.518	100.238
	39.631	100.058	39.672	100.242	39.621	100.073	161.306	96.7271	38.533	100.238
	39.646	100.058	39.688	100.242	39.636	100.072	161.456	96.7252	38.548	100.238
	39.661	100.058	39.703	100.242	39.651	100.072	161.606	96.7234	38.563	100.238
	39.677	100.058	39.718	100.242	39.667	100.072	161.756	96.7216	38.578	100.238
	39.692	100.058	39.734	100.242	39.682	100.071	161.906	96.7197	38.593	100.238
	39.708	100.058	39.749	100.242	39.698	100.071	162.056	96.7179	38.607	100.238
	39.723	100.058	39.765	100.242	39.713	100.071	162.206	96.7161	38.622	100.238
	39.739	100.058	39.78	100.242	39.729	100.071	162.356	96.7143	38.637	100.238
	39.754	100.058	39.796	100.242	39.744	100.071	162.506	96.7125	38.652	100.239
	39.769	100.058	39.811	100.242	39.759	100.07	162.656	96.7108	38.667	100.239
	39.785	100.058	39.827	100.242	39.775	100.07	162.806	96.7091	38.682	100.239
	39.8	100.058	39.842	100.242	39.79	100.07	162.956	96.7073	38.697	100.239
	39.816	100.058	39.858	100.242	39.806	100.069	163.106	96.7056	38.712	100.239
	39.831	100.058	39.873	100.242	39.821	100.069	163.256	96.7039	38.727	100.239
	39.847	100.057	39.888	100.242	39.837	100.069	163.406	96.7023	38.742	100.239
	39.862	100.057	39.904	100.242	39.852	100.069	163.556	96.7006	38.757	100.239
	39.878	100.057	39.919	100.242	39.867	100.068	163.706	96.699	38.772	100.239
	39.893	100.057	39.935	100.242	39.883	100.068	163.856	96.6974	38.787	100.239
	39.908	100.057	39.95	100.242	39.898	100.068	164.006	96.6958	38.802	100.239
	39.924	100.057	39.966	100.242	39.914	100.067	164.156	96.6942	38.817	100.239
	39.939	100.057	39.981	100.242	39.929	100.067	164.306	96.6927	38.832	100.239
	39.955	100.057	39.997	100.242	39.945	100.067	164.456	96.6912	38.847	100.24
	39.97	100.057	40.012	100.242	39.96	100.066	164.606	96.6897	38.862	100.24
	39.986	100.057	40.028	100.242	39.976	100.066	164.756	96.6881	38.877	100.24
	40.001	100.057	40.043	100.242	39.991	100.066	164.906	96.6867	38.892	100.24
	40.017	100.057	40.059	100.242	40.007	100.065	165.056	96.6851	38.907	100.24
	40.032	100.057	40.074	100.242	40.022	100.065	165.206	96.6837	38.922	100.24
	40.048	100.057	40.09	100.242	40.038	100.065	165.356	96.6822	38.937	100.24
	40.063	100.057	40.105	100.242	40.053	100.065	165.506	96.6807	38.952	100.24
	40.079	100.057	40.121	100.242	40.069	100.064	165.656	96.6792	38.967	100.24
	40.094	100.057	40.136	100.242	40.084	100.064	165.806	96.6778	38.982	100.241
	40.11	100.057	40.152	100.242	40.1	100.064	165.956	96.6763	38.997	100.241
	40.125	100.057	40.167	100.242	40.115	100.063	166.106	96.6748	39.012	100.241
	40.141	100.057	40.183	100.242	40.131	100.063	166.256	96.6732	39.027	100.241
	40.156	100.057	40.198	100.242	40.146	100.063	166.406	96.6717	39.042	100.241
	40.172	100.057	40.214	100.242	40.162	100.063	166.556	96.6702	39.057	100.241
	40.187	100.056	40.229	100.242	40.177	100.062	166.706	96.6686	39.072	100.241
	40.203	100.056	40.245	100.242	40.193	100.062	166.856	96.6671	39.087	100.241
	40.218	100.056	40.26	100.243	40.208	100.062	167.006	96.6655	39.102	100.241
	40.234	100.056	40.276	100.243	40.224	100.061	167.156	96.6639	39.118	100.241
	40.249	100.056	40.291	100.242	40.239	100.061	167.306	96.6623	39.133	100.241
	40.265	100.056	40.307	100.243	40.255	100.061	167.456	96.6607	39.148	100.241
	40.28	100.056	40.322	100.243	40.27	100.06	167.606	96.659	39.163	100.241
	40.296	100.056	40.338	100.243	40.286	100.06	167.756	96.6574	39.178	100.241
	40.311	100.056	40.353	100.243	40.301	100.06	167.906	96.6557	39.193	100.241
	40.327	100.056	40.369	100.243	40.317	100.059	168.056	96.654	39.208	100.241
	40.342	100.056	40.384	100.243	40.332	100.059	168.206	96.6524	39.223	100.241
	40.358	100.056	40.4	100.243	40.348	100.059	168.356	96.6507	39.238	100.241
	40.373	100.056	40.415	100.243	40.363	100.058	168.506	96.649	39.253	100.241
	40.389	100.056	40.431	100.243	40.379	100.058	168.656	96.6472	39.268	100.242
	40.404	100.056	40.446	100.243	40.394	100.058	168.806	96.6455	39.283	100.242
	40.42	100.056	40.462	100.243	40.41	100.058	168.956	96.6438	39.298	100.242
	40.435	100.056	40.478	100.243	40.425	100.057	169.106	96.6421	39.313	100.242
	40.451	100.056	40.493	100.243	40.441	100.057	169.256	96.6403	39.329	100.242
	40.467	100.056	40.509	100.243	40.456	100.056	169.406	96.6386	39.344	100.242
	40.482	100.056	40.524	100.243	40.472	100.056	169.556	96.6369	39.359	100.242
	40.498	100.056	40.54	100.243	40.487	100.056	169.706	96.6352	39.374	100.242
	40.513	100.056	40.555	100.243	40.503	100.056	169.856	96.6334	39.389	100.242
	40.529	100.056	40.571	100.243	40.519	100.055	170.006	96.6317	39.404	100.242
	40.544	100.055	40.586	100.243	40.534	100.055	170.156	96.63	39.419	100.242
	40.56	100.055	40.602	100.243	40.55	100.054	170.306	96.6283	39.434	100.242
	40.575	100.055	40.618	100.243	40.565	100.054	170.456	96.6266	39.449	100.242
	40.591	100.055	40.633	100.242	40.581	100.054	170.606	96.6249	39.465	100.242
	40.607	100.055	40.649	100.242	40.596	100.054	170.756	96.6233	39.48	100.242
	40.622	100.055	40.664	100.242	40.612	100.053	170.906	96.6216	39.495	100.243
	40.638	100.055	40.68	100.242	40.627	100.053	171.056	96.62	39.51	100.243
	40.653	100.055	40.695	100.242	40.643	100.052	171.206	96.6183	39.525	100.243
	40.669	100.055	40.711	100.242	40.659	100.052	171.356	96.6167	39.54	100.243
	40.684	100.055	40.727	100.242	40.674	100.052	171.506	96.615	39.555	100.243
	40.7	100.055	40.742	100.242	40.69	100.051	171.656	96.6134	39.571	100.243
	40.716	100.055	40.758	100.242	40.705	100.051	171.806	96.6118	39.586	100.243
	40.731	100.055	40.773	100.242	40.721	100.051	171.956	96.6102	39.601	100.243
	40.747	100.055	40.789	100.242	40.736	100.05	172.106	96.6085	39.616	100.243
	40.762	100.055	40.804	100.242	40.752	100.05	172.256	96.6069	39.631	100.243
	40.778	100.055	40.82	100.242	40.768	100.05	172.406	96.6053	39.646	100.243
	40.793	100.055	40.836	100.242	40.783	100.049	172.556	96.6037	39.661	100.243
	40.809	100.055	40.851	100.242	40.799	100.049	172.706	96.602	39.677	100.243
	40.825	100.054	40.867	100.242	40.814	100.049	172.856	96.6003	39.692	100.243
	40.84	100.054	40.882	100.242	40.83	100.048	173.006	96.5987	39.707	100.243
	40.856	100.054	40.898	100.242	40.846	100.048	173.156	96.597	39.722	100.243
	40.871	100.054	40.914	100.242	40.861	100.048	173.306	96.5953	39.737	100.243
	40.887	100.054	40.929	100.242	40.877	100.047	173.456	96.5936	39.752	100.243
	40.903	100.054	40.945	100.242	40.892	100.047	173.606	96.5918	39.768	100.243
	40.918	100.054	40.96	100.242	40.908	100.047	173.756	96.5901	39.783	100.243
	40.934	100.054	40.976	100.242	40.923	100.046	173.906	96.5883	39.798	100.243
	40.949	100.054	40.992	100.242	40.939	100.046	174.056	96.5864	39.813	100.244
	40.965	100.054	41.007	100.242	40.955	100.046	174.206	96.5846	39.828	100.244
	40.981	100.054	41.023	100.242	40.97	100.045	174.356	96.5827	39.844	100.244
	40.996	100.054	41.038	100.242	40.986	100.045	174.506	96.5808	39.859	100.244
	41.012	100.054	41.054	100.242	41.001	100.045	174.656	96.5788	39.874	100.244
	41.027	100.054	41.07	100.242	41.017	100.044	174.806	96.5768	39.889	100.244
	41.043	100.054	41.085	100.242	41.033	100.044	174.956	96.5748	39.904	100.244
	41.059	100.054	41.101	100.242	41.048	100.044	175.106	96.5728	39.92	100.244
	41.074	100.054	41.117	100.242	41.064	100.043	175.256	96.5707	39.935	100.244
	41.09	100.054	41.132	100.242	41.079	100.043	175.406	96.5686	39.95	100.244
	41.105	100.053	41.148	100.242	41.095	100.043	175.556	96.5664	39.965	100.244
	41.121	100.053	41.163	100.242	41.111	100.042	175.706	96.5643	39.98	100.244
	41.137	100.053	41.179	100.242	41.126	100.042	175.856	96.5621	39.996	100.244
	41.152	100.053	41.195	100.242	41.142	100.041	176.006	96.5599	40.011	100.244
	41.168	100.053	41.21	100.242	41.158	100.041	176.156	96.5576	40.026	100.244
	41.184	100.053	41.226	100.241	41.173	100.041	176.306	96.5554	40.041	100.244
	41.199	100.053	41.242	100.241	41.189	100.041	176.456	96.5531	40.057	100.244
	41.215	100.053	41.257	100.241	41.204	100.04	176.606	96.5508	40.072	100.244
	41.23	100.053	41.273	100.241	41.22	100.04	176.756	96.5485	40.087	100.244
	41.246	100.053	41.289	100.241	41.236	100.04	176.906	96.5462	40.102	100.244
	41.262	100.053	41.304	100.241	41.251	100.039	177.056	96.5439	40.118	100.244
	41.277	100.053	41.32	100.241	41.267	100.039	177.206	96.5416	40.133	100.244
	41.293	100.053	41.335	100.241	41.283	100.039	177.356	96.5394	40.148	100.244
	41.309	100.053	41.351	100.241	41.298	100.038	177.506	96.5371	40.163	100.244
	41.324	100.053	41.367	100.241	41.314	100.038	177.656	96.5349	40.179	100.244
	41.34	100.052	41.382	100.241	41.329	100.037	177.806	96.5327	40.194	100.244
	41.356	100.052	41.398	100.241	41.345	100.037	177.956	96.5305	40.209	100.244
	41.371	100.052	41.414	100.241	41.361	100.037	178.106	96.5283	40.224	100.244
	41.387	100.052	41.429	100.241	41.376	100.037	178.256	96.5262	40.24	100.244
	41.403	100.052	41.445	100.241	41.392	100.036	178.406	96.5241	40.255	100.244
	41.418	100.052	41.461	100.241	41.408	100.036	178.556	96.5221	40.27	100.244
	41.434	100.052	41.476	100.241	41.423	100.035	178.706	96.5201	40.285	100.244
	41.45	100.052	41.492	100.241	41.439	100.035	178.856	96.5181	40.301	100.244
	41.465	100.052	41.508	100.241	41.455	100.035	179.006	96.5161	40.316	100.244
	41.481	100.052	41.523	100.241	41.47	100.034	179.156	96.5143	40.331	100.244
	41.496	100.052	41.539	100.241	41.486	100.034	179.306	96.5124	40.346	100.244
	41.512	100.052	41.555	100.24	41.502	100.034	179.456	96.5106	40.362	100.245
	41.528	100.052	41.57	100.24	41.517	100.033	179.606	96.5088	40.377	100.245
	41.543	100.052	41.586	100.24	41.533	100.033	179.756	96.5071	40.392	100.245
	41.559	100.051	41.602	100.24	41.549	100.033	179.906	96.5054	40.408	100.245
	41.575	100.051	41.617	100.24	41.564	100.032	180.056	96.5038	40.423	100.245
	41.59	100.051	41.633	100.24	41.58	100.032	180.206	96.5022	40.438	100.245
	41.606	100.051	41.649	100.24	41.596	100.032	180.356	96.5006	40.453	100.245
	41.622	100.051	41.664	100.24	41.611	100.031	180.506	96.4991	40.469	100.245
	41.637	100.051	41.68	100.24	41.627	100.031	180.656	96.4976	40.484	100.245
	41.653	100.051	41.696	100.24	41.643	100.031	180.806	96.4961	40.499	100.245
	41.669	100.051	41.711	100.24	41.658	100.03	180.956	96.4947	40.515	100.245
	41.684	100.051	41.727	100.24	41.674	100.03	181.106	96.4932	40.53	100.245
	41.7	100.051	41.743	100.24	41.69	100.029	181.256	96.4918	40.545	100.245
	41.716	100.051	41.758	100.24	41.705	100.029	181.406	96.4904	40.561	100.245
	41.732	100.051	41.774	100.24	41.721	100.029	181.556	96.489	40.576	100.245
	41.747	100.051	41.79	100.24	41.737	100.028	181.706	96.4876	40.591	100.245
	41.763	100.051	41.805	100.24	41.752	100.028	181.856	96.4862	40.606	100.245
	41.779	100.05	41.821	100.24	41.768	100.027	182.006	96.4848	40.622	100.245
	41.794	100.05	41.837	100.24	41.784	100.027	182.156	96.4834	40.637	100.245
	41.81	100.05	41.853	100.24	41.799	100.027	182.306	96.4819	40.652	100.245
	41.826	100.05	41.868	100.24	41.815	100.026	182.456	96.4805	40.668	100.245
	41.841	100.05	41.884	100.24	41.831	100.026	182.606	96.479	40.683	100.245
	41.857	100.05	41.9	100.24	41.846	100.025	182.756	96.4775	40.698	100.245
	41.873	100.05	41.915	100.24	41.862	100.025	182.906	96.4759	40.714	100.245
	41.888	100.05	41.931	100.24	41.878	100.024	183.056	96.4744	40.729	100.245
	41.904	100.05	41.947	100.24	41.893	100.024	183.206	96.4728	40.744	100.245
	41.92	100.05	41.962	100.239	41.909	100.024	183.356	96.4711	40.76	100.245
	41.936	100.05	41.978	100.239	41.925	100.023	183.506	96.4694	40.775	100.245
	41.951	100.05	41.994	100.239	41.94	100.023	183.656	96.4677	40.791	100.245
	41.967	100.05	42.01	100.239	41.956	100.022	183.806	96.4659	40.806	100.245
	41.983	100.05	42.025	100.239	41.972	100.022	183.956	96.4641	40.821	100.245
	41.998	100.049	42.041	100.239	41.988	100.022	184.106	96.4622	40.837	100.245
	42.014	100.049	42.057	100.239	42.003	100.021	184.256	96.4603	40.852	100.245
	42.03	100.049	42.072	100.239	42.019	100.021	184.406	96.4583	40.867	100.245
	42.045	100.049	42.088	100.239	42.035	100.021	184.556	96.4563	40.883	100.245
	42.061	100.049	42.104	100.239	42.05	100.021	184.706	96.4543	40.898	100.245
	42.077	100.049	42.119	100.239	42.066	100.02	184.856	96.4522	40.913	100.245
	42.093	100.049	42.135	100.239	42.082	100.02	185.006	96.4501	40.929	100.245
	42.108	100.049	42.151	100.239	42.097	100.019	185.156	96.448	40.944	100.245
	42.124	100.049	42.167	100.239	42.113	100.019	185.306	96.4459	40.96	100.245
	42.14	100.049	42.182	100.238	42.129	100.019	185.456	96.4437	40.975	100.245
	42.156	100.049	42.198	100.238	42.145	100.018	185.606	96.4415	40.99	100.245
	42.171	100.049	42.214	100.238	42.16	100.018	185.756	96.4394	41.006	100.245
	42.187	100.049	42.23	100.238	42.176	100.018	185.906	96.4372	41.021	100.245
	42.203	100.049	42.245	100.238	42.192	100.017	186.056	96.435	41.036	100.245
	42.218	100.048	42.261	100.238	42.207	100.017	186.206	96.4328	41.052	100.245
	42.234	100.048	42.277	100.238	42.223	100.017	186.356	96.4307	41.067	100.245
	42.25	100.048	42.292	100.238	42.239	100.017	186.506	96.4285	41.083	100.245
	42.266	100.048	42.308	100.238	42.255	100.016	186.656	96.4264	41.098	100.245
	42.281	100.048	42.324	100.238	42.27	100.016	186.806	96.4243	41.113	100.245
	42.297	100.048	42.34	100.238	42.286	100.016	186.956	96.4222	41.129	100.245
	42.313	100.048	42.355	100.238	42.302	100.015	187.106	96.4201	41.144	100.245
	42.328	100.048	42.371	100.238	42.317	100.015	187.256	96.4181	41.16	100.245
	42.344	100.048	42.387	100.238	42.333	100.014	187.406	96.4161	41.175	100.245
	42.36	100.048	42.403	100.238	42.349	100.014	187.556	96.4141	41.19	100.245
	42.376	100.048	42.418	100.238	42.365	100.013	187.706	96.4122	41.206	100.245
	42.391	100.048	42.434	100.238	42.38	100.013	187.856	96.4103	41.221	100.245
	42.407	100.048	42.45	100.237	42.396	100.013	188.006	96.4084	41.237	100.245
	42.423	100.047	42.465	100.237	42.412	100.012	188.156	96.4066	41.252	100.245
	42.439	100.047	42.481	100.238	42.428	100.012	188.306	96.4048	41.267	100.245
	42.454	100.047	42.497	100.237	42.443	100.011	188.456	96.403	41.283	100.245
	42.47	100.047	42.513	100.237	42.459	100.011	188.606	96.4012	41.298	100.245
	42.486	100.047	42.528	100.237	42.475	100.01	188.756	96.3995	41.314	100.245
	42.502	100.047	42.544	100.237	42.491	100.01	188.906	96.3978	41.329	100.245
	42.517	100.047	42.56	100.237	42.506	100.009	189.056	96.3961	41.344	100.245
	42.533	100.047	42.576	100.237	42.522	100.009	189.206	96.3945	41.36	100.245
	42.549	100.047	42.591	100.237	42.538	100.008	189.356	96.3928	41.375	100.245
	42.565	100.047	42.607	100.237	42.554	100.008	189.506	96.3912	41.391	100.245
	42.58	100.047	42.623	100.237	42.569	100.007	189.656	96.3896	41.406	100.245
	42.596	100.047	42.639	100.237	42.585	100.007	189.806	96.388	41.422	100.245
	42.612	100.047	42.654	100.237	42.601	100.007	189.956	96.3864	41.437	100.245
	42.628	100.047	42.67	100.237	42.617	100.006	190.106	96.3848	41.452	100.245
	42.643	100.046	42.686	100.237	42.632	100.006	190.256	96.3832	41.468	100.245
	42.659	100.046	42.702	100.237	42.648	100.005	190.406	96.3816	41.483	100.245
	42.675	100.046	42.717	100.237	42.664	100.005	190.556	96.38	41.499	100.245
	42.691	100.046	42.733	100.237	42.679	100.005	190.706	96.3784	41.514	100.245
	42.706	100.046	42.749	100.237	42.695	100.004	190.856	96.3768	41.53	100.245
	42.722	100.046	42.765	100.237	42.711	100.004	191.006	96.3751	41.545	100.245
	42.738	100.046	42.78	100.237	42.727	100.004	191.156	96.3735	41.561	100.245
	42.754	100.046	42.796	100.237	42.742	100.003	191.306	96.3718	41.576	100.245
	42.769	100.046	42.812	100.237	42.758	100.003	191.456	96.3702	41.591	100.245
	42.785	100.046	42.828	100.237	42.774	100.002	191.606	96.3685	41.607	100.245
	42.801	100.046	42.843	100.237	42.79	100.002	191.756	96.3669	41.622	100.245
	42.817	100.046	42.859	100.236	42.805	100.001	191.906	96.3652	41.638	100.245
	42.832	100.045	42.875	100.236	42.821	100.001	192.056	96.3635	41.653	100.245
	42.848	100.045	42.891	100.236	42.837	100.001	192.206	96.3618	41.669	100.245
	42.864	100.045	42.906	100.236	42.853	100	192.356	96.36	41.684	100.245
	42.88	100.045	42.922	100.236	42.868	99.9996	192.506	96.3583	41.7	100.245
	42.895	100.045	42.938	100.236	42.884	99.9992	192.656	96.3566	41.715	100.245
	42.911	100.045	42.954	100.236	42.9	99.9988	192.806	96.3549	41.731	100.245
	42.927	100.045	42.97	100.236	42.916	99.9984	192.956	96.3531	41.746	100.245
	42.943	100.045	42.985	100.236	42.932	99.998	193.106	96.3514	41.762	100.244
	42.958	100.045	43.001	100.236	42.947	99.9975	193.256	96.3497	41.777	100.244
	42.974	100.045	43.017	100.236	42.963	99.9971	193.406	96.348	41.792	100.244
	42.99	100.044	43.033	100.236	42.979	99.9967	193.556	96.3463	41.808	100.244
	43.006	100.044	43.048	100.236	42.995	99.9963	193.706	96.3446	41.823	100.244
	43.022	100.044	43.064	100.236	43.01	99.9958	193.856	96.3429	41.839	100.244
	43.037	100.044	43.08	100.236	43.026	99.9954	194.006	96.3412	41.854	100.244
	43.053	100.044	43.096	100.235	43.042	99.9951	194.156	96.3395	41.87	100.244
	43.069	100.044	43.111	100.235	43.058	99.9947	194.306	96.3379	41.885	100.244
	43.085	100.044	43.127	100.235	43.073	99.9942	194.456	96.3362	41.901	100.244
	43.1	100.044	43.143	100.235	43.089	99.9937	194.606	96.3346	41.916	100.244
	43.116	100.044	43.159	100.235	43.105	99.9933	194.756	96.333	41.932	100.244
	43.132	100.044	43.175	100.235	43.121	99.9929	194.906	96.3314	41.947	100.244
	43.148	100.043	43.19	100.235	43.136	99.9926	195.056	96.3298	41.963	100.244
	43.163	100.043	43.206	100.235	43.152	99.9922	195.206	96.3282	41.978	100.244
	43.179	100.043	43.222	100.235	43.168	99.9919	195.356	96.3266	41.994	100.244
	43.195	100.043	43.238	100.235	43.184	99.9915	195.506	96.325	42.009	100.244
	43.211	100.043	43.253	100.235	43.2	99.9911	195.656	96.3234	42.025	100.244
	43.227	100.043	43.269	100.235	43.215	99.9907	195.806	96.3218	42.04	100.244
	43.242	100.043	43.285	100.235	43.231	99.9902	195.956	96.3203	42.056	100.244
	43.258	100.043	43.301	100.235	43.247	99.9899	196.106	96.3187	42.071	100.244
	43.274	100.043	43.317	100.235	43.263	99.9895	196.256	96.3171	42.087	100.244
	43.29	100.043	43.332	100.235	43.278	99.9892	196.406	96.3155	42.102	100.244
	43.305	100.043	43.348	100.235	43.294	99.9888	196.556	96.3139	42.118	100.244
	43.321	100.042	43.364	100.235	43.31	99.9884	196.706	96.3122	42.133	100.244
	43.337	100.042	43.38	100.235	43.326	99.988	196.856	96.3106	42.149	100.244
	43.353	100.042	43.396	100.235	43.342	99.9876	197.006	96.3089	42.164	100.244
	43.369	100.042	43.411	100.235	43.357	99.9872	197.156	96.3072	42.18	100.244
	43.384	100.042	43.427	100.235	43.373	99.9868	197.306	96.3055	42.195	100.244
	43.4	100.042	43.443	100.234	43.389	99.9863	197.456	96.3038	42.211	100.244
	43.416	100.042	43.459	100.234	43.405	99.9858	197.606	96.3021	42.226	100.244
	43.432	100.042	43.475	100.234	43.42	99.9854	197.756	96.3003	42.242	100.244
	43.447	100.042	43.49	100.234	43.436	99.9849	197.906	96.2986	42.258	100.244
	43.463	100.042	43.506	100.234	43.452	99.9845	198.056	96.2968	42.273	100.244
	43.479	100.042	43.522	100.234	43.468	99.984	198.206	96.295	42.289	100.244
	43.495	100.042	43.538	100.234	43.484	99.9836	198.356	96.2931	42.304	100.244
	43.511	100.041	43.553	100.234	43.499	99.9832	198.506	96.2913	42.32	100.244
	43.526	100.041	43.569	100.234	43.515	99.9828	198.656	96.2895	42.335	100.244
	43.542	100.041	43.585	100.234	43.531	99.9823	198.806	96.2876	42.351	100.244
	43.558	100.041	43.601	100.234	43.547	99.9819	198.956	96.2857	42.366	100.244
	43.574	100.041	43.617	100.234	43.562	99.9815	199.106	96.2838	42.382	100.244
	43.59	100.041	43.632	100.234	43.578	99.9811	199.256	96.2819	42.397	100.244
	43.605	100.041	43.648	100.234	43.594	99.9808	199.406	96.28	42.413	100.244
	43.621	100.041	43.664	100.234	43.61	99.9805	199.556	96.2781	42.428	100.244
	43.637	100.041	43.68	100.234	43.626	99.9802	199.706	96.2762	42.444	100.244
	43.653	100.041	43.696	100.234	43.641	99.9799	199.856	96.2743	42.459	100.244
	43.669	100.041	43.712	100.234	43.657	99.9796	200.006	96.2723	42.475	100.244
	43.684	100.04	43.727	100.234	43.673	99.9793	200.156	96.2704	42.491	100.244
	43.7	100.04	43.743	100.234	43.689	99.9789	200.306	96.2685	42.506	100.244
	43.716	100.04	43.759	100.233	43.704	99.9785	200.456	96.2666	42.522	100.244
	43.732	100.04	43.775	100.233	43.72	99.9782	200.606	96.2647	42.537	100.244
	43.747	100.04	43.791	100.233	43.736	99.9779	200.756	96.2628	42.553	100.244
	43.763	100.04	43.806	100.233	43.752	99.9774	200.906	96.2609	42.568	100.244
	43.779	100.04	43.822	100.233	43.768	99.977	201.056	96.259	42.584	100.244
	43.795	100.04	43.838	100.233	43.783	99.9765	201.206	96.2571	42.599	100.244
	43.811	100.04	43.854	100.233	43.799	99.9761	201.356	96.2552	42.615	100.244
	43.826	100.04	43.87	100.233	43.815	99.9757	201.506	96.2533	42.631	100.244
	43.842	100.039	43.885	100.233	43.831	99.9753	201.656	96.2515	42.646	100.244
	43.858	100.039	43.901	100.233	43.847	99.9749	201.806	96.2496	42.662	100.244
	43.874	100.039	43.917	100.233	43.863	99.9745	201.956	96.2477	42.677	100.244
	43.89	100.039	43.933	100.233	43.878	99.974	202.106	96.2459	42.693	100.244
	43.905	100.039	43.949	100.233	43.894	99.9736	202.256	96.2441	42.708	100.244
	43.921	100.039	43.964	100.233	43.91	99.9732	202.406	96.2422	42.724	100.244
	43.937	100.039	43.98	100.233	43.926	99.9728	202.556	96.2404	42.74	100.244
	43.953	100.039	43.996	100.233	43.942	99.9724	202.706	96.2386	42.755	100.244
	43.969	100.039	44.012	100.233	43.957	99.9721	202.856	96.2368	42.771	100.244
	43.985	100.039	44.028	100.233	43.973	99.9717	203.006	96.235	42.786	100.244
	44	100.039	44.043	100.233	43.989	99.9711	203.156	96.2332	42.802	100.244
	44.016	100.038	44.059	100.233	44.005	99.9707	203.306	96.2314	42.817	100.243
	44.032	100.038	44.075	100.233	44.021	99.9703	203.456	96.2296	42.833	100.243
	44.048	100.038	44.091	100.233	44.036	99.9698	203.606	96.2278	42.849	100.243
	44.064	100.038	44.107	100.233	44.052	99.9695	203.756	96.226	42.864	100.243
	44.079	100.038	44.123	100.233	44.068	99.9691	203.906	96.2242	42.88	100.243
	44.095	100.038	44.138	100.233	44.084	99.9687	204.056	96.2224	42.895	100.243
	44.111	100.038	44.154	100.233	44.1	99.9683	204.206	96.2206	42.911	100.243
	44.127	100.038	44.17	100.233	44.116	99.9678	204.356	96.2188	42.926	100.243
	44.143	100.038	44.186	100.233	44.131	99.9673	204.506	96.217	42.942	100.243
	44.158	100.038	44.202	100.233	44.147	99.9669	204.656	96.2152	42.958	100.243
	44.174	100.038	44.217	100.232	44.163	99.9666	204.806	96.2134	42.973	100.243
	44.19	100.038	44.233	100.232	44.179	99.9662	204.956	96.2116	42.989	100.243
	44.206	100.038	44.249	100.232	44.195	99.9658	205.106	96.2098	43.004	100.243
	44.222	100.037	44.265	100.232	44.21	99.9654	205.256	96.2079	43.02	100.243
	44.237	100.037	44.281	100.232	44.226	99.965	205.406	96.2061	43.036	100.243
	44.253	100.037	44.297	100.232	44.242	99.9646	205.556	96.2042	43.051	100.243
	44.269	100.037	44.312	100.232	44.258	99.9642	205.706	96.2024	43.067	100.243
	44.285	100.037	44.328	100.232	44.274	99.9638	205.856	96.2005	43.082	100.243
	44.301	100.037	44.344	100.232	44.29	99.9633	206.006	96.1987	43.098	100.243
	44.317	100.037	44.36	100.232	44.305	99.9629	206.156	96.1968	43.113	100.243
	44.332	100.037	44.376	100.232	44.321	99.9625	206.306	96.1949	43.129	100.243
	44.348	100.037	44.391	100.232	44.337	99.9621	206.456	96.1931	43.145	100.243
	44.364	100.037	44.407	100.232	44.353	99.9616	206.606	96.1912	43.16	100.243
	44.38	100.037	44.423	100.232	44.369	99.9612	206.756	96.1893	43.176	100.243
	44.396	100.036	44.439	100.232	44.384	99.9608	206.906	96.1874	43.191	100.243
	44.411	100.036	44.455	100.232	44.4	99.9604	207.056	96.1855	43.207	100.243
	44.427	100.036	44.471	100.232	44.416	99.96	207.206	96.1837	43.223	100.243
	44.443	100.036	44.486	100.232	44.432	99.9595	207.356	96.1818	43.238	100.243
	44.459	100.036	44.502	100.232	44.448	99.9591	207.506	96.1799	43.254	100.243
	44.475	100.036	44.518	100.232	44.464	99.9587	207.656	96.178	43.27	100.243
	44.49	100.036	44.534	100.232	44.479	99.9583	207.806	96.1761	43.285	100.243
	44.506	100.036	44.55	100.232	44.495	99.9579	207.956	96.1743	43.301	100.243
	44.522	100.036	44.566	100.232	44.511	99.9575	208.106	96.1724	43.316	100.242
	44.538	100.036	44.581	100.232	44.527	99.9571	208.256	96.1705	43.332	100.242
	44.554	100.036	44.597	100.232	44.543	99.9567	208.406	96.1686	43.348	100.242
	44.57	100.036	44.613	100.232	44.559	99.9561	208.556	96.1667	43.363	100.242
	44.585	100.036	44.629	100.232	44.574	99.9557	208.706	96.1648	43.379	100.242
	44.601	100.035	44.645	100.232	44.59	99.9552	208.856	96.163	43.394	100.242
	44.617	100.035	44.66	100.232	44.606	99.9548	209.006	96.1611	43.41	100.242
	44.633	100.035	44.676	100.232	44.622	99.9544	209.156	96.1592	43.426	100.242
	44.649	100.035	44.692	100.232	44.638	99.954	209.306	96.1573	43.441	100.242
	44.664	100.035	44.708	100.232	44.653	99.9536	209.456	96.1554	43.457	100.242
	44.68	100.035	44.724	100.232	44.669	99.9531	209.606	96.1536	43.472	100.242
	44.696	100.035	44.74	100.232	44.685	99.9526	209.756	96.1517	43.488	100.242
	44.712	100.035	44.755	100.232	44.701	99.9522	209.906	96.1498	43.504	100.242
	44.728	100.035	44.771	100.232	44.717	99.9517	210.056	96.148	43.519	100.242
	44.744	100.035	44.787	100.231	44.733	99.9512	210.206	96.1461	43.535	100.242
	44.759	100.035	44.803	100.231	44.748	99.9508	210.356	96.1443	43.551	100.242
	44.775	100.035	44.819	100.231	44.764	99.9504	210.506	96.1425	43.566	100.242
	44.791	100.034	44.835	100.231	44.78	99.9499	210.656	96.1407	43.582	100.242
	44.807	100.034	44.851	100.231	44.796	99.9494	210.806	96.1389	43.598	100.242
	44.823	100.034	44.866	100.231	44.812	99.9489	210.956	96.1371	43.613	100.242
	44.839	100.034	44.882	100.231	44.828	99.9484	211.106	96.1353	43.629	100.242
	44.854	100.034	44.898	100.231	44.843	99.9478	211.256	96.1335	43.644	100.242
	44.87	100.034	44.914	100.231	44.859	99.9474	211.406	96.1318	43.66	100.242
	44.886	100.034	44.93	100.231	44.875	99.947	211.556	96.13	43.676	100.242
	44.902	100.034	44.946	100.231	44.891	99.9465	211.706	96.1283	43.691	100.242
	44.918	100.034	44.961	100.231	44.907	99.946	211.856	96.1266	43.707	100.242
	44.934	100.034	44.977	100.231	44.923	99.9455	212.006	96.1249	43.723	100.242
	44.949	100.034	44.993	100.231	44.939	99.9451	212.156	96.1232	43.738	100.242
	44.965	100.033	45.009	100.231	44.954	99.9446	212.306	96.1216	43.754	100.242
	44.981	100.033	45.025	100.231	44.97	99.9441	212.456	96.1199	43.77	100.242
	44.997	100.033	45.041	100.231	44.986	99.9437	212.606	96.1183	43.785	100.242
	45.013	100.033	45.056	100.231	45.002	99.9433	212.756	96.1167	43.801	100.242
	45.029	100.033	45.072	100.231	45.018	99.9429	212.906	96.115	43.816	100.241
	45.044	100.033	45.088	100.231	45.034	99.9424	213.056	96.1135	43.832	100.241
	45.06	100.033	45.104	100.231	45.049	99.942	213.206	96.1119	43.848	100.241
	45.076	100.033	45.12	100.231	45.065	99.9417	213.356	96.1103	43.863	100.241
	45.092	100.033	45.136	100.231	45.081	99.9413	213.506	96.1087	43.879	100.241
	45.108	100.033	45.152	100.231	45.097	99.941	213.656	96.1071	43.895	100.241
	45.124	100.033	45.167	100.231	45.113	99.9405	213.806	96.1055	43.91	100.241
	45.139	100.032	45.183	100.231	45.129	99.94	213.956	96.104	43.926	100.241
	45.155	100.032	45.199	100.231	45.145	99.9397	214.106	96.1024	43.942	100.241
	45.171	100.032	45.215	100.231	45.16	99.9393	214.256	96.1008	43.957	100.241
	45.187	100.032	45.231	100.231	45.176	99.9389	214.406	96.0993	43.973	100.241
	45.203	100.032	45.247	100.231	45.192	99.9386	214.556	96.0977	43.989	100.241
	45.219	100.032	45.263	100.23	45.208	99.9383	214.706	96.0961	44.004	100.241
	45.234	100.032	45.278	100.231	45.224	99.9379	214.856	96.0946	44.02	100.241
	45.25	100.032	45.294	100.23	45.24	99.9375	215.006	96.093	44.036	100.241
	45.266	100.032	45.31	100.23	45.256	99.937	215.156	96.0915	44.051	100.241
	45.282	100.032	45.326	100.23	45.271	99.9367	215.306	96.0899	44.067	100.241
	45.298	100.032	45.342	100.23	45.287	99.9364	215.456	96.0883	44.083	100.241
	45.314	100.031	45.358	100.23	45.303	99.936	215.606	96.0867	44.098	100.241
	45.33	100.031	45.374	100.23	45.319	99.9356	215.756	96.0852	44.114	100.241
	45.345	100.031	45.389	100.23	45.335	99.9352	215.906	96.0836	44.13	100.24
	45.361	100.031	45.405	100.23	45.351	99.9348	216.056	96.082	44.145	100.24
	45.377	100.031	45.421	100.23	45.367	99.9344	216.206	96.0805	44.161	100.24
	45.393	100.031	45.437	100.23	45.382	99.934	216.356	96.0789	44.177	100.24
	45.409	100.031	45.453	100.23	45.398	99.9336	216.506	96.0773	44.192	100.24
	45.425	100.031	45.469	100.23	45.414	99.9331	216.656	96.0757	44.208	100.24
	45.44	100.031	45.485	100.23	45.43	99.9327	216.806	96.0742	44.224	100.24
	45.456	100.031	45.5	100.23	45.446	99.9323	216.956	96.0726	44.239	100.24
	45.472	100.031	45.516	100.23	45.462	99.9319	217.106	96.071	44.255	100.24
	45.488	100.03	45.532	100.23	45.478	99.9314	217.256	96.0694	44.271	100.24
	45.504	100.03	45.548	100.23	45.494	99.931	217.406	96.0678	44.286	100.24
	45.52	100.03	45.564	100.23	45.509	99.9306	217.556	96.0662	44.302	100.24
	45.536	100.03	45.58	100.23	45.525	99.9303	217.706	96.0646	44.318	100.24
	45.551	100.03	45.596	100.23	45.541	99.9299	217.856	96.063	44.333	100.24
	45.567	100.03	45.611	100.23	45.557	99.9295	218.006	96.0614	44.349	100.24
	45.583	100.03	45.627	100.23	45.573	99.9289	218.156	96.0598	44.365	100.24
	45.599	100.03	45.643	100.23	45.589	99.9285	218.306	96.0581	44.38	100.24
	45.615	100.03	45.659	100.23	45.605	99.9282	218.456	96.0564	44.396	100.24
	45.631	100.029	45.675	100.23	45.621	99.9279	218.606	96.0547	44.412	100.239
	45.646	100.029	45.691	100.23	45.636	99.9275	218.756	96.053	44.427	100.239
	45.662	100.029	45.707	100.23	45.652	99.9272	218.906	96.0513	44.443	100.239
	45.678	100.029	45.723	100.23	45.668	99.9268	219.056	96.0496	44.459	100.239
	45.694	100.029	45.738	100.23	45.684	99.9263	219.206	96.0478	44.474	100.239
	45.71	100.029	45.754	100.23	45.7	99.9259	219.356	96.046	44.49	100.239
	45.726	100.029	45.77	100.23	45.716	99.9254	219.506	96.0442	44.506	100.239
	45.742	100.029	45.786	100.23	45.732	99.9249	219.656	96.0423	44.522	100.239
	45.757	100.029	45.802	100.23	45.748	99.9245	219.806	96.0405	44.537	100.239
	45.773	100.029	45.818	100.229	45.763	99.9241	219.956	96.0386	44.553	100.239
	45.789	100.029	45.834	100.229	45.779	99.9236	220.106	96.0367	44.569	100.239
	45.805	100.028	45.85	100.229	45.795	99.9231	220.256	96.0348	44.584	100.239
	45.821	100.028	45.865	100.229	45.811	99.9227	220.406	96.0328	44.6	100.239
	45.837	100.028	45.881	100.229	45.827	99.9222	220.556	96.0308	44.616	100.239
	45.853	100.028	45.897	100.229	45.843	99.9218	220.706	96.0289	44.631	100.239
	45.869	100.028	45.913	100.229	45.859	99.9213	220.856	96.0269	44.647	100.239
	45.884	100.028	45.929	100.229	45.875	99.9209	221.006	96.0249	44.663	100.239
	45.9	100.028	45.945	100.229	45.89	99.9205	221.156	96.0229	44.678	100.239
	45.916	100.028	45.961	100.229	45.906	99.9201	221.306	96.0208	44.694	100.239
	45.932	100.028	45.977	100.229	45.922	99.9196	221.456	96.0188	44.71	100.238
	45.948	100.028	45.992	100.229	45.938	99.9192	221.606	96.0168	44.726	100.238
	45.964	100.028	46.008	100.228	45.954	99.9187	221.756	96.0148	44.741	100.238
	45.98	100.027	46.024	100.228	45.97	99.9183	221.906	96.0128	44.757	100.238
	45.995	100.027	46.04	100.228	45.986	99.918	222.056	96.0108	44.773	100.238
	46.011	100.027	46.056	100.228	46.002	99.9176	222.206	96.0088	44.788	100.238
	46.027	100.027	46.072	100.228	46.017	99.9172	222.356	96.0068	44.804	100.238
	46.043	100.027	46.088	100.228	46.033	99.9168	222.506	96.0048	44.82	100.238
	46.059	100.027	46.104	100.228	46.049	99.9164	222.656	96.0029	44.836	100.238
	46.075	100.027	46.12	100.228	46.065	99.9161	222.806	96.0009	44.851	100.238
	46.091	100.027	46.135	100.228	46.081	99.9159	222.956	95.999	44.867	100.238
	46.106	100.027	46.151	100.228	46.097	99.9157	223.106	95.9971	44.883	100.238
	46.122	100.027	46.167	100.228	46.113	99.9154	223.256	95.9952	44.898	100.238
	46.138	100.026	46.183	100.228	46.129	99.915	223.406	95.9933	44.914	100.238
	46.154	100.026	46.199	100.228	46.145	99.9147	223.556	95.9914	44.93	100.238
	46.17	100.026	46.215	100.228	46.16	99.9142	223.706	95.9895	44.945	100.237
	46.186	100.026	46.231	100.228	46.176	99.9139	223.856	95.9877	44.961	100.237
	46.202	100.026	46.247	100.228	46.192	99.9135	224.006	95.9858	44.977	100.237
	46.217	100.026	46.263	100.227	46.208	99.9131	224.156	95.9839	44.993	100.237
	46.233	100.026	46.278	100.227	46.224	99.9127	224.306	95.9821	45.008	100.237
	46.249	100.026	46.294	100.227	46.24	99.9122	224.456	95.9803	45.024	100.237
	46.265	100.026	46.31	100.227	46.256	99.9117	224.606	95.9784	45.04	100.237
	46.281	100.026	46.326	100.227	46.272	99.9112	224.756	95.9766	45.055	100.237
	46.297	100.025	46.342	100.227	46.288	99.9108	224.906	95.9747	45.071	100.237
	46.313	100.025	46.358	100.227	46.304	99.9103	225.056	95.9729	45.087	100.237
	46.329	100.025	46.374	100.227	46.319	99.9099	225.206	95.9711	45.103	100.237
	46.344	100.025	46.39	100.227	46.335	99.9094	225.356	95.9692	45.118	100.237
	46.36	100.025	46.406	100.227	46.351	99.909	225.506	95.9673	45.134	100.237
	46.376	100.025	46.421	100.227	46.367	99.9085	225.656	95.9655	45.15	100.236
	46.392	100.025	46.437	100.227	46.383	99.908	225.806	95.9636	45.166	100.236
	46.408	100.025	46.453	100.227	46.399	99.9076	225.956	95.9617	45.181	100.236
	46.424	100.025	46.469	100.227	46.415	99.9073	226.106	95.9598	45.197	100.236
	46.44	100.025	46.485	100.227	46.431	99.9069	226.256	95.9579	45.213	100.236
	46.456	100.025	46.501	100.227	46.447	99.9065	226.406	95.956	45.228	100.236
	46.472	100.025	46.517	100.227	46.463	99.9062	226.556	95.9541	45.244	100.236
	46.487	100.024	46.533	100.227	46.478	99.9058	226.706	95.9521	45.26	100.236
	46.503	100.024	46.549	100.227	46.494	99.9054	226.856	95.9502	45.276	100.236
	46.519	100.024	46.565	100.227	46.51	99.905	227.006	95.9483	45.291	100.236
	46.535	100.024	46.58	100.226	46.526	99.9046	227.156	95.9463	45.307	100.236
	46.551	100.024	46.596	100.226	46.542	99.9043	227.306	95.9444	45.323	100.235
	46.567	100.024	46.612	100.226	46.558	99.9038	227.456	95.9425	45.339	100.235
	46.583	100.024	46.628	100.226	46.574	99.9034	227.606	95.9405	45.354	100.235
	46.599	100.024	46.644	100.226	46.59	99.9029	227.756	95.9386	45.37	100.235
	46.615	100.024	46.66	100.226	46.606	99.9023	227.906	95.9367	45.386	100.235
	46.63	100.024	46.676	100.226	46.622	99.9018	228.056	95.9347	45.402	100.235
	46.646	100.024	46.692	100.226	46.638	99.9013	228.206	95.9328	45.417	100.235
	46.662	100.023	46.708	100.226	46.654	99.9008	228.356	95.9308	45.433	100.235
	46.678	100.023	46.724	100.226	46.67	99.9004	228.506	95.9289	45.449	100.235
	46.694	100.023	46.74	100.226	46.685	99.8999	228.656	95.927	45.464	100.235
	46.71	100.023	46.755	100.226	46.701	99.8994	228.806	95.9251	45.48	100.235
	46.726	100.023	46.771	100.226	46.717	99.8988	228.956	95.9232	45.496	100.235
	46.742	100.023	46.787	100.226	46.733	99.8982	229.106	95.9212	45.512	100.235
	46.758	100.023	46.803	100.226	46.749	99.8977	229.256	95.9193	45.527	100.235
	46.773	100.023	46.819	100.226	46.765	99.8972	229.406	95.9174	45.543	100.234
	46.789	100.023	46.835	100.226	46.781	99.8968	229.556	95.9155	45.559	100.234
	46.805	100.023	46.851	100.226	46.797	99.8963	229.706	95.9136	45.575	100.234
	46.821	100.023	46.867	100.226	46.813	99.8958	229.856	95.9117	45.59	100.234
	46.837	100.023	46.883	100.226	46.829	99.8953	230.006	95.9099	45.606	100.234
	46.853	100.022	46.899	100.226	46.845	99.8947	230.156	95.908	45.622	100.234
	46.869	100.022	46.915	100.226	46.861	99.8942	230.306	95.9061	45.638	100.234
	46.885	100.022	46.931	100.226	46.876	99.8938	230.456	95.9042	45.653	100.234
	46.901	100.022	46.946	100.226	46.892	99.8934	230.606	95.9023	45.669	100.234
	46.917	100.022	46.962	100.226	46.908	99.8929	230.756	95.9004	45.685	100.234
	46.932	100.022	46.978	100.226	46.924	99.8925	230.906	95.8985	45.701	100.234
	46.948	100.022	46.994	100.226	46.94	99.892	231.056	95.8966	45.716	100.234
	46.964	100.022	47.01	100.226	46.956	99.8916	231.206	95.8947	45.732	100.234
	46.98	100.022	47.026	100.225	46.972	99.8911	231.356	95.8928	45.748	100.234
	46.996	100.022	47.042	100.225	46.988	99.8906	231.506	95.8909	45.764	100.234
	47.012	100.022	47.058	100.225	47.004	99.8901	231.656	95.889	45.779	100.234
	47.028	100.021	47.074	100.225	47.02	99.8897	231.806	95.8871	45.795	100.234
	47.044	100.021	47.09	100.225	47.036	99.8892	231.956	95.8852	45.811	100.234
	47.06	100.021	47.106	100.225	47.052	99.8887	232.106	95.8832	45.827	100.234
	47.076	100.021	47.122	100.225	47.068	99.8883	232.256	95.8813	45.842	100.233
	47.092	100.021	47.138	100.225	47.084	99.8878	232.406	95.8794	45.858	100.233
	47.107	100.021	47.154	100.225	47.099	99.8875	232.556	95.8774	45.874	100.233
	47.123	100.021	47.169	100.225	47.115	99.8869	232.706	95.8755	45.89	100.233
	47.139	100.021	47.185	100.225	47.131	99.8865	232.856	95.8736	45.906	100.233
	47.155	100.021	47.201	100.225	47.147	99.886	233.006	95.8716	45.921	100.233
	47.171	100.021	47.217	100.225	47.163	99.8855	233.156	95.8697	45.937	100.233
	47.187	100.02	47.233	100.225	47.179	99.8851	233.306	95.8678	45.953	100.233
	47.203	100.02	47.249	100.224	47.195	99.8848	233.456	95.8659	45.969	100.233
	47.219	100.02	47.265	100.224	47.211	99.8844	233.606	95.8639	45.984	100.233
	47.235	100.02	47.281	100.224	47.227	99.884	233.756	95.862	46	100.233
	47.251	100.02	47.297	100.224	47.243	99.8835	233.906	95.8601	46.016	100.233
	47.267	100.02	47.313	100.224	47.259	99.883	234.056	95.8582	46.032	100.233
	47.283	100.02	47.329	100.224	47.275	99.8826	234.206	95.8563	46.047	100.233
	47.298	100.02	47.345	100.224	47.291	99.8822	234.356	95.8544	46.063	100.232
	47.314	100.02	47.361	100.224	47.307	99.8819	234.506	95.8525	46.079	100.232
	47.33	100.02	47.377	100.224	47.323	99.8815	234.656	95.8507	46.095	100.232
	47.346	100.02	47.393	100.224	47.339	99.8811	234.806	95.8488	46.111	100.232
	47.362	100.02	47.409	100.224	47.354	99.8807	234.956	95.8469	46.126	100.232
	47.378	100.019	47.424	100.224	47.37	99.8803	235.106	95.8451	46.142	100.232
	47.394	100.019	47.44	100.224	47.386	99.8798	235.256	95.8432	46.158	100.232
	47.41	100.019	47.456	100.224	47.402	99.8793	235.406	95.8414	46.174	100.232
	47.426	100.019	47.472	100.224	47.418	99.8788	235.556	95.8395	46.189	100.232
	47.442	100.019	47.488	100.223	47.434	99.8784	235.706	95.8377	46.205	100.232
	47.458	100.019	47.504	100.223	47.45	99.878	235.856	95.8359	46.221	100.231
	47.474	100.019	47.52	100.223	47.466	99.8776	236.006	95.834	46.237	100.231
	47.49	100.019	47.536	100.223	47.482	99.8772	236.156	95.8322	46.253	100.231
	47.506	100.019	47.552	100.223	47.498	99.8768	236.306	95.8304	46.268	100.231
	47.521	100.019	47.568	100.223	47.514	99.8763	236.456	95.8286	46.284	100.231
	47.537	100.018	47.584	100.223	47.53	99.8757	236.606	95.8267	46.3	100.231
	47.553	100.018	47.6	100.223	47.546	99.8753	236.756	95.8249	46.316	100.231
	47.569	100.018	47.616	100.223	47.562	99.8749	236.906	95.8231	46.332	100.231
	47.585	100.018	47.632	100.223	47.578	99.8745	237.056	95.8213	46.347	100.231
	47.601	100.018	47.648	100.223	47.594	99.874	237.206	95.8195	46.363	100.231
	47.617	100.018	47.664	100.223	47.61	99.8735	237.356	95.8177	46.379	100.231
	47.633	100.018	47.68	100.223	47.626	99.873	237.506	95.8159	46.395	100.231
	47.649	100.018	47.696	100.223	47.641	99.8726	237.656	95.8141	46.411	100.23
	47.665	100.018	47.712	100.223	47.657	99.8722	237.806	95.8123	46.426	100.23
	47.681	100.018	47.728	100.223	47.673	99.8717	237.956	95.8105	46.442	100.23
	47.697	100.018	47.744	100.223	47.689	99.8714	238.106	95.8088	46.458	100.23
	47.713	100.017	47.76	100.223	47.705	99.871	238.256	95.807	46.474	100.23
	47.729	100.017	47.775	100.223	47.721	99.8706	238.406	95.8052	46.489	100.23
	47.745	100.017	47.791	100.223	47.737	99.8702	238.556	95.8034	46.505	100.23
	47.761	100.017	47.807	100.222	47.753	99.8697	238.706	95.8017	46.521	100.23
	47.777	100.017	47.823	100.222	47.769	99.8693	238.856	95.7999	46.537	100.23
	47.792	100.017	47.839	100.222	47.785	99.869	239.006	95.7982	46.553	100.23
	47.808	100.017	47.855	100.222	47.801	99.8686	239.156	95.7964	46.568	100.23
	47.824	100.017	47.871	100.222	47.817	99.8681	239.306	95.7947	46.584	100.23
	47.84	100.017	47.887	100.222	47.833	99.8676	239.456	95.7929	46.6	100.23
	47.856	100.017	47.903	100.222	47.849	99.8672	239.606	95.7912	46.616	100.229
	47.872	100.017	47.919	100.222	47.865	99.8668	239.756	95.7894	46.632	100.229
	47.888	100.016	47.935	100.222	47.881	99.8665	239.906	95.7877	46.647	100.229
	47.904	100.016	47.951	100.222	47.897	99.8662	240.056	95.786	46.663	100.229
	47.92	100.016	47.967	100.222	47.913	99.8659	240.206	95.7842	46.679	100.229
	47.936	100.016	47.983	100.222	47.929	99.8654	240.356	95.7825	46.695	100.229
	47.952	100.016	47.999	100.221	47.945	99.8648	240.506	95.7807	46.711	100.229
	47.968	100.016	48.015	100.221	47.961	99.8642	240.656	95.779	46.726	100.229
	47.984	100.016	48.031	100.221	47.977	99.8638	240.806	95.7773	46.742	100.229
	48	100.016	48.047	100.221	47.993	99.8634	240.956	95.7755	46.758	100.229
	48.016	100.016	48.063	100.221	48.009	99.863	241.106	95.7737	46.774	100.229
	48.032	100.016	48.079	100.221	48.025	99.8625	241.256	95.772	46.79	100.229
	48.048	100.016	48.095	100.221	48.04	99.862	241.406	95.7702	46.806	100.229
	48.064	100.015	48.111	100.221	48.056	99.8615	241.556	95.7684	46.821	100.229
	48.08	100.015	48.127	100.221	48.072	99.8611	241.706	95.7666	46.837	100.228
	48.096	100.015	48.143	100.221	48.088	99.8607	241.856	95.7647	46.853	100.228
	48.112	100.015	48.159	100.221	48.104	99.8603	242.006	95.7629	46.869	100.228
	48.128	100.015	48.175	100.221	48.12	99.8599	242.156	95.761	46.885	100.228
	48.144	100.015	48.191	100.221	48.136	99.8595	242.306	95.7591	46.9	100.228
	48.16	100.015	48.207	100.221	48.152	99.859	242.456	95.7572	46.916	100.228
	48.175	100.015	48.223	100.221	48.168	99.8586	242.606	95.7553	46.932	100.228
	48.191	100.015	48.239	100.221	48.184	99.8582	242.756	95.7533	46.948	100.228
	48.207	100.015	48.255	100.221	48.2	99.8578	242.906	95.7513	46.964	100.228
	48.223	100.014	48.271	100.221	48.216	99.8575	243.056	95.7493	46.98	100.228
	48.239	100.014	48.287	100.22	48.232	99.8571	243.206	95.7473	46.995	100.228
	48.255	100.014	48.303	100.22	48.248	99.8566	243.356	95.7452	47.011	100.228
	48.271	100.014	48.319	100.22	48.264	99.8562	243.506	95.7431	47.027	100.228
	48.287	100.014	48.335	100.22	48.28	99.8558	243.656	95.741	47.043	100.228
	48.303	100.014	48.351	100.22	48.296	99.8555	243.806	95.7388	47.059	100.228
	48.319	100.014	48.366	100.22	48.312	99.8551	243.956	95.7366	47.074	100.227
	48.335	100.014	48.382	100.22	48.328	99.8547	244.106	95.7345	47.09	100.227
	48.351	100.014	48.398	100.22	48.344	99.8544	244.256	95.7322	47.106	100.227
	48.367	100.014	48.414	100.22	48.36	99.8541	244.406	95.73	47.122	100.227
	48.383	100.013	48.43	100.22	48.376	99.8537	244.556	95.7278	47.138	100.227
	48.399	100.013	48.446	100.22	48.392	99.8534	244.706	95.7255	47.154	100.227
	48.415	100.013	48.462	100.22	48.408	99.853	244.856	95.7232	47.169	100.227
	48.431	100.013	48.478	100.22	48.424	99.8525	245.006	95.7209	47.185	100.227
	48.447	100.013	48.494	100.22	48.44	99.8521	245.156	95.7186	47.201	100.227
	48.463	100.013	48.51	100.22	48.456	99.8517	245.306	95.7163	47.217	100.227
	48.479	100.013	48.526	100.22	48.472	99.8513	245.456	95.714	47.233	100.227
	48.495	100.013	48.542	100.22	48.488	99.851	245.606	95.7116	47.249	100.227
	48.511	100.013	48.558	100.22	48.504	99.8507	245.756	95.7093	47.264	100.227
	48.527	100.013	48.574	100.22	48.52	99.8502	245.906	95.7069	47.28	100.227
	48.543	100.012	48.59	100.22	48.536	99.8498	246.056	95.7046	47.296	100.227
	48.559	100.012	48.606	100.22	48.552	99.8494	246.206	95.7022	47.312	100.227
	48.575	100.012	48.622	100.22	48.568	99.8489	246.356	95.6998	47.328	100.227
	48.591	100.012	48.638	100.22	48.584	99.8486	246.506	95.6975	47.344	100.227
	48.607	100.012	48.654	100.22	48.6	99.8482	246.656	95.6951	47.359	100.227
	48.623	100.012	48.67	100.22	48.616	99.8478	246.806	95.6927	47.375	100.227
	48.639	100.012	48.686	100.22	48.632	99.8473	246.956	95.6903	47.391	100.227
	48.655	100.012	48.702	100.22	48.648	99.8468	247.106	95.6879	47.407	100.227
	48.671	100.011	48.718	100.22	48.664	99.8464	247.256	95.6855	47.423	100.226
	48.687	100.011	48.734	100.219	48.68	99.846	247.406	95.6831	47.439	100.226
	48.703	100.011	48.75	100.219	48.696	99.8457	247.556	95.6807	47.454	100.226
	48.719	100.011	48.766	100.219	48.712	99.8453	247.706	95.6783	47.47	100.226
	48.735	100.011	48.782	100.219	48.728	99.8449	247.856	95.6759	47.486	100.226
	48.751	100.011	48.798	100.219	48.744	99.8444	248.006	95.6735	47.502	100.226
	48.767	100.011	48.814	100.219	48.76	99.8439	248.156	95.6711	47.518	100.226
	48.783	100.011	48.83	100.219	48.776	99.8435	248.306	95.6687	47.534	100.226
	48.799	100.011	48.846	100.219	48.792	99.8432	248.456	95.6663	47.549	100.226
	48.815	100.01	48.862	100.219	48.808	99.8429	248.606	95.6639	47.565	100.226
	48.831	100.01	48.878	100.219	48.824	99.8425	248.756	95.6615	47.581	100.226
	48.847	100.01	48.895	100.219	48.84	99.842	248.906	95.6592	47.597	100.226
	48.863	100.01	48.911	100.219	48.856	99.8414	249.056	95.6568	47.613	100.226
	48.879	100.01	48.927	100.219	48.872	99.841	249.206	95.6544	47.629	100.226
	48.895	100.01	48.943	100.219	48.888	99.8406	249.356	95.6521	47.645	100.226
	48.911	100.01	48.959	100.219	48.904	99.8403	249.506	95.6498	47.66	100.226
	48.927	100.01	48.975	100.219	48.92	99.84	249.656	95.6474	47.676	100.226
	48.943	100.01	48.991	100.219	48.936	99.8396	249.806	95.6451	47.692	100.226
	48.959	100.01	49.007	100.219	48.952	99.8391	249.956	95.6428	47.708	100.226
	48.975	100.009	49.023	100.219	48.968	99.8386	250.106	95.6405	47.724	100.226
	48.991	100.009	49.039	100.219	48.984	99.8383	250.256	95.6383	47.74	100.225
	49.007	100.009	49.055	100.219	49	99.8379	250.406	95.636	47.756	100.225
	49.023	100.009	49.071	100.219	49.016	99.8374	250.556	95.6338	47.771	100.225
	49.039	100.009	49.087	100.218	49.032	99.8371	250.706	95.6316	47.787	100.225
	49.055	100.009	49.103	100.218	49.048	99.8367	250.856	95.6295	47.803	100.225
	49.071	100.009	49.119	100.218	49.064	99.8363	251.006	95.6273	47.819	100.225
	49.087	100.009	49.135	100.218	49.08	99.8358	251.156	95.6252	47.835	100.225
	49.103	100.009	49.151	100.218	49.096	99.8353	251.306	95.6231	47.851	100.225
	49.119	100.008	49.167	100.218	49.112	99.8348	251.456	95.621	47.867	100.225
	49.135	100.008	49.183	100.218	49.128	99.8343	251.606	95.6189	47.882	100.225
	49.151	100.008	49.199	100.218	49.144	99.8337	251.756	95.6168	47.898	100.225
	49.167	100.008	49.215	100.218	49.161	99.8333	251.906	95.6148	47.914	100.225
	49.183	100.008	49.231	100.218	49.177	99.8329	252.056	95.6127	47.93	100.225
	49.199	100.008	49.247	100.218	49.193	99.8324	252.206	95.6109	47.946	100.225
	49.215	100.008	49.263	100.218	49.209	99.832	252.356	95.6091	47.962	100.225
	49.231	100.008	49.279	100.218	49.225	99.8316	252.506	95.6074	47.978	100.224
	49.247	100.008	49.295	100.218	49.241	99.8312	252.656	95.6056	47.994	100.224
	49.263	100.007	49.311	100.218	49.257	99.8309	252.806	95.6038	48.009	100.224
	49.279	100.007	49.327	100.218	49.273	99.8307	252.956	95.602	48.025	100.224
	49.295	100.007	49.343	100.218	49.289	99.8304	253.106	95.6	48.041	100.224
	49.311	100.007	49.359	100.218	49.305	99.83	253.256	95.5979	48.057	100.224
	49.327	100.007	49.375	100.218	49.321	99.8296	253.406	95.5958	48.073	100.224
	49.343	100.007	49.391	100.218	49.337	99.8292	253.556	95.5936	48.089	100.224
	49.36	100.007	49.407	100.218	49.353	99.8289	253.706	95.5915	48.105	100.224
	49.376	100.007	49.423	100.218	49.369	99.8287	253.856	95.5893	48.121	100.224
	49.392	100.007	49.439	100.217	49.385	99.8284	254.006	95.5871	48.136	100.224
	49.408	100.006	49.455	100.217	49.401	99.8281	254.156	95.5849	48.152	100.224
	49.424	100.006	49.471	100.217	49.417	99.8278	254.306	95.5825	48.168	100.224
	49.44	100.006	49.487	100.217	49.433	99.8274	254.456	95.5798	48.184	100.224
	49.456	100.006	49.503	100.217	49.449	99.8269	254.606	95.5771	48.2	100.224
	49.472	100.006	49.52	100.217	49.465	99.8266	254.756	95.5743	48.216	100.223
	49.488	100.006	49.536	100.217	49.481	99.8263	254.906	95.5715	48.232	100.223
	49.504	100.006	49.552	100.217	49.497	99.826	255.056	95.569	48.248	100.223
	49.52	100.006	49.568	100.217	49.513	99.8257	255.206	95.5665	48.264	100.223
	49.536	100.005	49.584	100.217	49.529	99.8253	255.356	95.5641	48.279	100.223
	49.552	100.005	49.6	100.217	49.546	99.8248	255.506	95.5617	48.295	100.223
	49.568	100.005	49.616	100.217	49.562	99.8244	255.656	95.5592	48.311	100.223
	49.584	100.005	49.632	100.217	49.578	99.8241	255.806	95.5567	48.327	100.223
	49.6	100.005	49.648	100.217	49.594	99.8239	255.956	95.5543	48.343	100.223
	49.616	100.005	49.664	100.217	49.61	99.8237	256.106	95.5518	48.359	100.223
	49.632	100.005	49.68	100.217	49.626	99.8234	256.256	95.5494	48.375	100.223
	49.648	100.005	49.696	100.217	49.642	99.823	256.406	95.547	48.391	100.223
	49.664	100.005	49.712	100.217	49.658	99.8226	256.556	95.5445	48.407	100.223
	49.68	100.005	49.728	100.217	49.674	99.8221	256.706	95.5422	48.422	100.223
	49.696	100.004	49.744	100.217	49.69	99.8218	256.856	95.5398	48.438	100.223
	49.712	100.004	49.76	100.217	49.706	99.8215	257.006	95.5374	48.454	100.223
	49.728	100.004	49.776	100.216	49.722	99.8213	257.156	95.5351	48.47	100.223
	49.745	100.004	49.792	100.216	49.738	99.821	257.306	95.5328	48.486	100.223
	49.761	100.004	49.808	100.216	49.754	99.8205	257.456	95.5305	48.502	100.223
	49.777	100.004	49.824	100.216	49.77	99.8201	257.606	95.5282	48.518	100.223
	49.793	100.004	49.84	100.216	49.786	99.8197	257.756	95.526	48.534	100.222
	49.809	100.004	49.857	100.216	49.802	99.8194	257.906	95.5237	48.55	100.222
	49.825	100.004	49.873	100.216	49.819	99.8191	258.056	95.5215	48.566	100.222
	49.841	100.004	49.889	100.216	49.835	99.8187	258.206	95.5193	48.582	100.222
	49.857	100.003	49.905	100.216	49.851	99.8183	258.356	95.5171	48.597	100.222
	49.873	100.003	49.921	100.216	49.867	99.818	258.506	95.5149	48.613	100.222
	49.889	100.003	49.937	100.216	49.883	99.8176	258.656	95.5128	48.629	100.222
	49.905	100.003	49.953	100.216	49.899	99.8172	258.806	95.5106	48.645	100.222
	49.921	100.003	49.969	100.216	49.915	99.8168	258.956	95.5084	48.661	100.222
	49.937	100.003	49.985	100.216	49.931	99.8165	259.106	95.5062	48.677	100.222
	49.953	100.003	50.001	100.216	49.947	99.8161	259.256	95.5041	48.693	100.222
	49.969	100.003	50.017	100.216	49.963	99.8158	259.406	95.5019	48.709	100.222
	49.985	100.003	50.033	100.216	49.979	99.8155	259.556	95.4997	48.725	100.222
	50.002	100.002	50.049	100.216	49.995	99.815	259.706	95.4975	48.741	100.222
	50.018	100.002	50.065	100.216	50.011	99.8146	259.856	95.4953	48.757	100.222
	50.034	100.002	50.081	100.216	50.027	99.8142	260.006	95.4931	48.773	100.222
	50.05	100.002	50.097	100.216	50.043	99.8138	260.156	95.4909	48.789	100.222
	50.066	100.002	50.113	100.216	50.06	99.8135	260.306	95.4887	48.804	100.222
	50.082	100.002	50.129	100.216	50.076	99.8132	260.456	95.4865	48.82	100.221
	50.098	100.002	50.146	100.216	50.092	99.8129	260.606	95.4843	48.836	100.221
	50.114	100.002	50.162	100.216	50.108	99.8125	260.756	95.4821	48.852	100.221
	50.13	100.002	50.178	100.216	50.124	99.8121	260.906	95.4798	48.868	100.221
	50.146	100.001	50.194	100.216	50.14	99.8116	261.056	95.4776	48.884	100.221
	50.162	100.001	50.21	100.216	50.156	99.8111	261.206	95.4754	48.9	100.221
	50.178	100.001	50.226	100.216	50.172	99.8107	261.356	95.4731	48.916	100.221
	50.194	100.001	50.242	100.216	50.188	99.8105	261.506	95.4709	48.932	100.221
	50.211	100.001	50.258	100.216	50.204	99.8102	261.656	95.4687	48.948	100.221
	50.227	100.001	50.274	100.216	50.22	99.8098	261.806	95.4664	48.964	100.221
	50.243	100.001	50.29	100.216	50.236	99.8092	261.956	95.4642	48.98	100.221
	50.259	100.001	50.306	100.216	50.253	99.8088	262.106	95.462	48.996	100.221
	50.275	100.001	50.322	100.216	50.269	99.8084	262.256	95.4598	49.012	100.221
	50.291	100.001	50.338	100.216	50.285	99.8081	262.406	95.4577	49.027	100.221
	50.307	100	50.354	100.216	50.301	99.8079	262.556	95.4555	49.043	100.221
	50.323	100	50.371	100.216	50.317	99.8076	262.706	95.4533	49.059	100.221
	50.339	100	50.387	100.216	50.333	99.807	262.856	95.4511	49.075	100.221
	50.355	100	50.403	100.216	50.349	99.8065	263.006	95.4489	49.091	100.221
	50.371	100	50.419	100.216	50.365	99.8061	263.156	95.4468	49.107	100.221
	50.387	99.9999	50.435	100.216	50.381	99.8057	263.306	95.4446	49.123	100.221
	50.404	99.9998	50.451	100.216	50.397	99.8054	263.456	95.4424	49.139	100.22
	50.42	99.9997	50.467	100.216	50.413	99.8051	263.606	95.4403	49.155	100.22
	50.436	99.9996	50.483	100.216	50.429	99.8047	263.756	95.4381	49.171	100.22
	50.452	99.9995	50.499	100.216	50.446	99.8043	263.906	95.4359	49.187	100.22
	50.468	99.9994	50.515	100.216	50.462	99.8037	264.056	95.4337	49.203	100.22
	50.484	99.9994	50.531	100.216	50.478	99.8032	264.206	95.4314	49.219	100.22
	50.5	99.9992	50.547	100.216	50.494	99.8028	264.356	95.4292	49.235	100.22
	50.516	99.9991	50.564	100.216	50.51	99.8025	264.506	95.4269	49.251	100.22
	50.532	99.9991	50.58	100.216	50.526	99.8021	264.656	95.4246	49.267	100.22
	50.548	99.999	50.596	100.216	50.542	99.8017	264.806	95.4223	49.283	100.22
	50.564	99.9989	50.612	100.216	50.558	99.8012	264.956	95.4199	49.299	100.22
	50.581	99.9988	50.628	100.216	50.574	99.8008	265.106	95.4175	49.315	100.22
	50.597	99.9987	50.644	100.216	50.59	99.8004	265.256	95.4151	49.33	100.22
	50.613	99.9986	50.66	100.216	50.606	99.8	265.406	95.4127	49.346	100.22
	50.629	99.9985	50.676	100.216	50.623	99.7996	265.556	95.4103	49.362	100.22
	50.645	99.9984	50.692	100.216	50.639	99.7992	265.706	95.4078	49.378	100.219
	50.661	99.9983	50.708	100.216	50.655	99.7989	265.856	95.4053	49.394	100.219
	50.677	99.9982	50.724	100.216	50.671	99.7984	266.006	95.4028	49.41	100.219
	50.693	99.998	50.741	100.216	50.687	99.798	266.156	95.4002	49.426	100.219
	50.709	99.9979	50.757	100.216	50.703	99.7976	266.306	95.3976	49.442	100.219
	50.725	99.9978	50.773	100.216	50.719	99.7972	266.456	95.395	49.458	100.219
	50.742	99.9977	50.789	100.216	50.735	99.7969	266.606	95.3925	49.474	100.219
	50.758	99.9976	50.805	100.216	50.751	99.7965	266.756	95.3899	49.49	100.219
	50.774	99.9975	50.821	100.216	50.767	99.7962	266.906	95.3873	49.506	100.219
	50.79	99.9974	50.837	100.216	50.783	99.7957	267.056	95.3846	49.522	100.219
	50.806	99.9973	50.853	100.216	50.8	99.7953	267.206	95.382	49.538	100.219
	50.822	99.9972	50.869	100.216	50.816	99.7949	267.356	95.3794	49.554	100.219
	50.838	99.9971	50.885	100.216	50.832	99.7945	267.506	95.3768	49.57	100.219
	50.854	99.997	50.902	100.216	50.848	99.7942	267.656	95.3742	49.586	100.219
	50.87	99.9969	50.918	100.216	50.864	99.7939	267.806	95.3717	49.602	100.219
	50.887	99.9968	50.934	100.216	50.88	99.7937	267.956	95.3691	49.618	100.219
	50.903	99.9967	50.95	100.216	50.896	99.7934	268.106	95.3665	49.634	100.219
	50.919	99.9966	50.966	100.216	50.912	99.7931	268.256	95.364	49.65	100.218
	50.935	99.9965	50.982	100.216	50.928	99.7927	268.406	95.3615	49.666	100.218
	50.951	99.9963	50.998	100.216	50.944	99.7923	268.556	95.359	49.682	100.218
	50.967	99.9962	51.014	100.216	50.961	99.7919	268.706	95.3565	49.698	100.218
	50.983	99.9961	51.03	100.216	50.977	99.7916	268.856	95.3541	49.714	100.218
	50.999	99.996	51.047	100.216	50.993	99.7914	269.006	95.3517	49.73	100.218
	51.016	99.9959	51.063	100.216	51.009	99.791	269.156	95.3493	49.746	100.218
	51.032	99.9958	51.079	100.216	51.025	99.7906	269.306	95.347	49.762	100.218
	51.048	99.9957	51.095	100.216	51.041	99.7902	269.456	95.3446	49.778	100.218
	51.064	99.9956	51.111	100.216	51.057	99.7898	269.606	95.3423	49.794	100.218
	51.08	99.9954	51.127	100.216	51.073	99.7895	269.756	95.34	49.81	100.218
	51.096	99.9953	51.143	100.216	51.089	99.7892	269.906	95.3378	49.826	100.218
	51.112	99.9952	51.159	100.216	51.106	99.789	270.056	95.3355	49.842	100.218
	51.128	99.9951	51.175	100.216	51.122	99.7887	270.206	95.3333	49.858	100.218
	51.145	99.995	51.192	100.216	51.138	99.7883	270.356	95.3311	49.874	100.218
	51.161	99.995	51.208	100.216	51.154	99.7878	270.506	95.3289	49.89	100.218
	51.177	99.9949	51.224	100.216	51.17	99.7874	270.656	95.3267	49.906	100.218
	51.193	99.9948	51.24	100.216	51.186	99.7871	270.806	95.3245	49.922	100.217
	51.209	99.9947	51.256	100.216	51.202	99.7868	270.956	95.3223	49.938	100.217
	51.225	99.9946	51.272	100.216	51.218	99.7866	271.106	95.3201	49.954	100.217
	51.241	99.9945	51.288	100.216	51.235	99.7862	271.256	95.318	49.97	100.217
	51.257	99.9944	51.304	100.216	51.251	99.7858	271.406	95.3158	49.986	100.217
	51.274	99.9943	51.321	100.216	51.267	99.7854	271.556	95.3136	50.002	100.217
	51.29	99.9942	51.337	100.216	51.283	99.785	271.706	95.3114	50.018	100.217
	51.306	99.9941	51.353	100.216	51.299	99.7846	271.856	95.3093	50.034	100.217
	51.322	99.994	51.369	100.216	51.315	99.7843	272.006	95.3071	50.05	100.217
	51.338	99.9939	51.385	100.216	51.331	99.7839	272.156	95.3049	50.066	100.217
	51.354	99.9938	51.401	100.215	51.347	99.7836	272.306	95.3027	50.082	100.217
	51.37	99.9937	51.417	100.215	51.364	99.7831	272.456	95.3005	50.098	100.217
	51.387	99.9936	51.433	100.215	51.38	99.7827	272.606	95.2983	50.114	100.217
	51.403	99.9935	51.45	100.215	51.396	99.7823	272.756	95.2961	50.13	100.217
	51.419	99.9933	51.466	100.215	51.412	99.782	272.906	95.2939	50.146	100.217
	51.435	99.9932	51.482	100.215	51.428	99.7817	273.056	95.2916	50.162	100.216
	51.451	99.9931	51.498	100.215	51.444	99.7814	273.206	95.2894	50.178	100.216
	51.467	99.993	51.514	100.215	51.46	99.7811	273.356	95.2871	50.194	100.216
	51.483	99.9929	51.53	100.215	51.476	99.7806	273.506	95.2848	50.21	100.216
	51.5	99.9928	51.546	100.215	51.493	99.7802	273.656	95.2825	50.226	100.216
	51.516	99.9927	51.562	100.215	51.509	99.7799	273.806	95.2802	50.242	100.216
	51.532	99.9926	51.579	100.215	51.525	99.7795	273.956	95.2779	50.258	100.216
	51.548	99.9924	51.595	100.215	51.541	99.7792	274.106	95.2755	50.274	100.216
	51.564	99.9923	51.611	100.215	51.557	99.7789	274.256	95.2732	50.29	100.216
	51.58	99.9922	51.627	100.215	51.573	99.7786	274.406	95.2707	50.306	100.216
	51.596	99.9921	51.643	100.215	51.589	99.7783	274.556	95.2683	50.322	100.216
	51.613	99.992	51.659	100.215	51.606	99.778	274.706	95.2658	50.338	100.216
	51.629	99.9918	51.675	100.215	51.622	99.7776	274.856	95.2634	50.354	100.216
	51.645	99.9917	51.692	100.215	51.638	99.7772	275.006	95.2608	50.37	100.215
	51.661	99.9916	51.708	100.215	51.654	99.7768	275.156	95.2583	50.386	100.215
	51.677	99.9915	51.724	100.215	51.67	99.7766	275.306	95.2557	50.402	100.215
	51.693	99.9913	51.74	100.215	51.686	99.7762	275.456	95.2531	50.418	100.215
	51.71	99.9912	51.756	100.215	51.702	99.7758	275.606	95.2505	50.434	100.215
	51.726	99.9911	51.772	100.215	51.719	99.7755	275.756	95.2478	50.45	100.215
	51.742	99.991	51.788	100.215	51.735	99.7751	275.906	95.2452	50.466	100.215
	51.758	99.9909	51.805	100.215	51.751	99.7746	276.056	95.2425	50.482	100.215
	51.774	99.9908	51.821	100.215	51.767	99.7743	276.206	95.2398	50.498	100.215
	51.79	99.9906	51.837	100.214	51.783	99.7741	276.356	95.237	50.514	100.215
	51.806	99.9905	51.853	100.214	51.799	99.7739	276.506	95.2342	50.53	100.215
	51.823	99.9904	51.869	100.214	51.815	99.7736	276.656	95.2314	50.546	100.215
	51.839	99.9902	51.885	100.214	51.832	99.7732	276.806	95.2286	50.562	100.215
	51.855	99.9901	51.902	100.214	51.848	99.7728	276.956	95.2258	50.578	100.215
	51.871	99.99	51.918	100.214	51.864	99.7722	277.106	95.2229	50.594	100.215
	51.887	99.9899	51.934	100.214	51.88	99.7719	277.256	95.22	50.61	100.215
	51.903	99.9898	51.95	100.214	51.896	99.7717	277.406	95.2171	50.626	100.215
	51.92	99.9897	51.966	100.214	51.912	99.7714	277.556	95.2142	50.642	100.214
	51.936	99.9895	51.982	100.214	51.928	99.7711	277.706	95.2113	50.658	100.214
	51.952	99.9894	51.998	100.214	51.945	99.7707	277.856	95.2083	50.674	100.214
	51.968	99.9894	52.015	100.214	51.961	99.7703	278.006	95.2054	50.69	100.214
	51.984	99.9892	52.031	100.214	51.977	99.7699	278.156	95.2024	50.706	100.214
	52.001	99.9891	52.047	100.214	51.993	99.7696	278.306	95.1994	50.722	100.214
	52.017	99.989	52.063	100.214	52.009	99.7692	278.456	95.1964	50.738	100.214
	52.033	99.9889	52.079	100.214	52.025	99.769	278.606	95.1933	50.754	100.214
	52.049	99.9888	52.095	100.214	52.042	99.7686	278.756	95.1903	50.771	100.214
	52.065	99.9887	52.112	100.214	52.058	99.7682	278.906	95.1873	50.787	100.214
	52.081	99.9886	52.128	100.214	52.074	99.7678	279.056	95.1842	50.803	100.214
	52.098	99.9885	52.144	100.214	52.09	99.7674	279.206	95.1812	50.819	100.214
	52.114	99.9884	52.16	100.214	52.106	99.7671	279.356	95.1781	50.835	100.214
	52.13	99.9883	52.176	100.214	52.122	99.7668	279.506	95.1749	50.851	100.214
	52.146	99.9882	52.192	100.213	52.138	99.7665	279.656	95.1718	50.867	100.214
	52.162	99.9881	52.209	100.213	52.155	99.7661	279.806	95.1687	50.883	100.214
	52.178	99.988	52.225	100.213	52.171	99.7656	279.956	95.1656	50.899	100.214
	52.195	99.9879	52.241	100.213	52.187	99.7652	280.106	95.1625	50.915	100.213
	52.211	99.9878	52.257	100.213	52.203	99.7647	280.256	95.1593	50.931	100.213
	52.227	99.9877	52.273	100.213	52.219	99.7644	280.406	95.1561	50.947	100.213
	52.243	99.9875	52.289	100.213	52.235	99.7641	280.556	95.153	50.963	100.213
	52.259	99.9874	52.306	100.213	52.252	99.7638	280.706	95.1499	50.979	100.213
	52.276	99.9873	52.322	100.213	52.268	99.7634	280.856	95.1467	50.995	100.213
	52.292	99.9872	52.338	100.213	52.284	99.7629	281.006	95.1435	51.011	100.213
	52.308	99.9871	52.354	100.213	52.3	99.7625	281.156	95.1404	51.027	100.213
	52.324	99.987	52.37	100.213	52.316	99.7621	281.306	95.1372	51.043	100.213
	52.34	99.9869	52.387	100.213	52.332	99.7618	281.456	95.1341	51.059	100.213
	52.357	99.9868	52.403	100.213	52.349	99.7613	281.606	95.131	51.075	100.213
	52.373	99.9867	52.419	100.213	52.365	99.761	281.756	95.1279	51.092	100.213
	52.389	99.9866	52.435	100.213	52.381	99.7606	281.906	95.1248	51.108	100.212
	52.405	99.9864	52.451	100.213	52.397	99.7603	282.056	95.1217	51.124	100.212
	52.421	99.9863	52.467	100.213	52.413	99.7599	282.206	95.1187	51.14	100.212
	52.437	99.9862	52.484	100.213	52.429	99.7596	282.356	95.1156	51.156	100.212
	52.454	99.9861	52.5	100.213	52.446	99.7592	282.506	95.1126	51.172	100.212
	52.47	99.986	52.516	100.213	52.462	99.7589	282.656	95.1097	51.188	100.212
	52.486	99.9859	52.532	100.213	52.478	99.7585	282.806	95.1067	51.204	100.212
	52.502	99.9858	52.548	100.213	52.494	99.7581	282.956	95.1038	51.22	100.212
	52.518	99.9857	52.565	100.213	52.51	99.7578	283.106	95.1008	51.236	100.212
	52.535	99.9856	52.581	100.213	52.526	99.7572	283.256	95.098	51.252	100.212
	52.551	99.9855	52.597	100.213	52.543	99.7568	283.406	95.0951	51.268	100.212
	52.567	99.9854	52.613	100.213	52.559	99.7563	283.556	95.0923	51.284	100.211
	52.583	99.9852	52.629	100.213	52.575	99.7559	283.706	95.0895	51.3	100.211
	52.599	99.9851	52.645	100.213	52.591	99.7556	283.856	95.0867	51.316	100.211
	52.616	99.985	52.662	100.213	52.607	99.7552	284.006	95.084	51.332	100.211
	52.632	99.9849	52.678	100.212	52.623	99.7549	284.156	95.0813	51.349	100.211
	52.648	99.9848	52.694	100.212	52.64	99.7545	284.306	95.0785	51.365	100.211
	52.664	99.9847	52.71	100.212	52.656	99.7541	284.456	95.0758	51.381	100.211
	52.68	99.9846	52.726	100.212	52.672	99.7535	284.606	95.0732	51.397	100.211
	52.697	99.9845	52.743	100.212	52.688	99.7532	284.756	95.0705	51.413	100.211
	52.713	99.9844	52.759	100.212	52.704	99.7529	284.906	95.0678	51.429	100.211
	52.729	99.9843	52.775	100.212	52.72	99.7526	285.056	95.0652	51.445	100.211
	52.745	99.9842	52.791	100.212	52.737	99.7523	285.206	95.0625	51.461	100.211
	52.761	99.9841	52.807	100.212	52.753	99.7519	285.356	95.0598	51.477	100.21
	52.778	99.984	52.823	100.212	52.769	99.7514	285.506	95.0571	51.493	100.21
	52.794	99.9838	52.84	100.212	52.785	99.751	285.656	95.0545	51.509	100.21
	52.81	99.9837	52.856	100.212	52.801	99.7507	285.806	95.0518	51.525	100.21
	52.826	99.9836	52.872	100.212	52.818	99.7505	285.956	95.049	51.541	100.21
	52.842	99.9835	52.888	100.212	52.834	99.7502	286.106	95.0463	51.558	100.21
	52.859	99.9834	52.904	100.212	52.85	99.7498	286.256	95.0436	51.574	100.21
	52.875	99.9833	52.921	100.212	52.866	99.7494	286.406	95.0408	51.59	100.21
	52.891	99.9832	52.937	100.212	52.882	99.749	286.556	95.038	51.606	100.21
	52.907	99.9831	52.953	100.212	52.899	99.7486	286.706	95.0352	51.622	100.21
	52.924	99.983	52.969	100.212	52.915	99.7483	286.856	95.0323	51.638	100.21
	52.94	99.9828	52.985	100.212	52.931	99.748	287.006	95.0295	51.654	100.21
	52.956	99.9827	53.002	100.212	52.947	99.7478	287.156	95.0266	51.67	100.209
	52.972	99.9826	53.018	100.212	52.963	99.7474	287.306	95.0236	51.686	100.209
	52.988	99.9825	53.034	100.212	52.979	99.747	287.456	95.0206	51.702	100.209
	53.005	99.9824	53.05	100.212	52.996	99.7466	287.606	95.0176	51.718	100.209
	53.021	99.9823	53.066	100.212	53.012	99.7462	287.756	95.0146	51.735	100.209
	53.037	99.9822	53.083	100.212	53.028	99.7458	287.906	95.0115	51.751	100.209
	53.053	99.9821	53.099	100.212	53.044	99.7455	288.056	95.0084	51.767	100.209
	53.069	99.9819	53.115	100.212	53.06	99.7452	288.206	95.0052	51.783	100.209
	53.086	99.9818	53.131	100.212	53.077	99.7449	288.356	95.002	51.799	100.209
	53.102	99.9817	53.147	100.211	53.093	99.7445	288.506	94.9988	51.815	100.209
	53.118	99.9816	53.164	100.211	53.109	99.7441	288.656	94.9956	51.831	100.209
	53.134	99.9815	53.18	100.211	53.125	99.7437	288.806	94.9923	51.847	100.208
	53.151	99.9814	53.196	100.211	53.141	99.7434	288.956	94.989	51.863	100.208
	53.167	99.9812	53.212	100.211	53.158	99.743	289.106	94.9857	51.879	100.208
	53.183	99.9811	53.228	100.211	53.174	99.7427	289.256	94.9824	51.896	100.208
	53.199	99.981	53.245	100.211	53.19	99.7424	289.406	94.979	51.912	100.208
	53.215	99.9809	53.261	100.211	53.206	99.7419	289.556	94.9757	51.928	100.208
	53.232	99.9808	53.277	100.211	53.222	99.7415	289.706	94.9723	51.944	100.208
	53.248	99.9807	53.293	100.211	53.239	99.7411	289.856	94.9688	51.96	100.208
	53.264	99.9806	53.31	100.211	53.255	99.7407	290.006	94.9654	51.976	100.208
	53.28	99.9805	53.326	100.211	53.271	99.7404	290.156	94.9619	51.992	100.208
	53.297	99.9803	53.342	100.211	53.287	99.7401	290.306	94.9585	52.008	100.207
	53.313	99.9802	53.358	100.211	53.304	99.7398	290.456	94.955	52.024	100.207
	53.329	99.9801	53.374	100.211	53.32	99.7394	290.606	94.9516	52.041	100.207
	53.345	99.98	53.391	100.211	53.336	99.739	290.756	94.9481	52.057	100.207
	53.361	99.9799	53.407	100.211	53.352	99.7385	290.906	94.9446	52.073	100.207
	53.378	99.9798	53.423	100.211	53.368	99.738	291.056	94.9411	52.089	100.207
	53.394	99.9797	53.439	100.211	53.385	99.7377	291.206	94.9376	52.105	100.207
	53.41	99.9796	53.455	100.211	53.401	99.7373	291.356	94.934	52.121	100.207
	53.426	99.9795	53.472	100.211	53.417	99.7371	291.506	94.9305	52.137	100.207
	53.443	99.9794	53.488	100.211	53.433	99.7367	291.656	94.927	52.153	100.207
	53.459	99.9793	53.504	100.211	53.449	99.7363	291.806	94.9235	52.17	100.207
	53.475	99.9792	53.52	100.211	53.466	99.7358	291.956	94.9201	52.186	100.207
	53.491	99.979	53.537	100.211	53.482	99.7354	292.106	94.9166	52.202	100.207
	53.508	99.9789	53.553	100.211	53.498	99.7351	292.256	94.9131	52.218	100.207
	53.524	99.9788	53.569	100.211	53.514	99.7348	292.406	94.9096	52.234	100.206
	53.54	99.9787	53.585	100.211	53.531	99.7344	292.556	94.9062	52.25	100.206
	53.556	99.9786	53.601	100.211	53.547	99.734	292.706	94.9027	52.266	100.206
	53.572	99.9785	53.618	100.211	53.563	99.7337	292.856	94.8993	52.282	100.206
	53.589	99.9784	53.634	100.211	53.579	99.7333	293.006	94.8959	52.299	100.206
	53.605	99.9783	53.65	100.211	53.595	99.7329	293.156	94.8925	52.315	100.206
	53.621	99.9782	53.666	100.211	53.612	99.7326	293.306	94.8892	52.331	100.206
	53.637	99.9781	53.683	100.211	53.628	99.7323	293.456	94.8858	52.347	100.206
	53.654	99.978	53.699	100.211	53.644	99.732	293.606	94.8825	52.363	100.206
	53.67	99.9779	53.715	100.211	53.66	99.7316	293.756	94.8792	52.379	100.206
	53.686	99.9778	53.731	100.211	53.677	99.7312	293.906	94.8759	52.395	100.206
	53.702	99.9777	53.747	100.211	53.693	99.7306	294.056	94.8726	52.411	100.206
	53.719	99.9776	53.764	100.211	53.709	99.7302	294.206	94.8694	52.428	100.206
	53.735	99.9774	53.78	100.21	53.725	99.7299	294.356	94.8661	52.444	100.206
	53.751	99.9773	53.796	100.21	53.742	99.7295	294.506	94.8629	52.46	100.205
	53.767	99.9772	53.812	100.21	53.758	99.7292	294.656	94.8597	52.476	100.205
	53.784	99.9771	53.829	100.21	53.774	99.7289	294.806	94.8565	52.492	100.205
	53.8	99.977	53.845	100.21	53.79	99.7284	294.956	94.8534	52.508	100.205
	53.816	99.9769	53.861	100.21	53.806	99.728	295.106	94.8502	52.524	100.205
	53.832	99.9768	53.877	100.21	53.823	99.7276	295.256	94.8471	52.541	100.205
	53.849	99.9767	53.894	100.21	53.839	99.7272	295.406	94.844	52.557	100.205
	53.865	99.9765	53.91	100.21	53.855	99.727	295.556	94.8408	52.573	100.205
	53.881	99.9764	53.926	100.21	53.871	99.7266	295.706	94.8377	52.589	100.205
	53.897	99.9763	53.942	100.21	53.888	99.7262	295.856	94.8346	52.605	100.205
	53.914	99.9762	53.958	100.21	53.904	99.7258	296.006	94.8315	52.621	100.205
	53.93	99.9761	53.975	100.21	53.92	99.7254	296.156	94.8284	52.637	100.204
	53.946	99.976	53.991	100.21	53.936	99.725	296.306	94.8252	52.654	100.204
	53.962	99.9759	54.007	100.21	53.953	99.7247	296.456	94.8221	52.67	100.204
	53.979	99.9759	54.023	100.21	53.969	99.7244	296.606	94.819	52.686	100.204
	53.995	99.9758	54.04	100.21	53.985	99.7241	296.756	94.8158	52.702	100.204
	54.011	99.9757	54.056	100.21	54.001	99.7238	296.906	94.8126	52.718	100.204
	54.027	99.9756	54.072	100.21	54.018	99.7233	297.056	94.8094	52.734	100.204
	54.044	99.9755	54.088	100.21	54.034	99.7229	297.206	94.8062	52.751	100.204
	54.06	99.9754	54.105	100.21	54.05	99.7225	297.356	94.803	52.767	100.204
	54.076	99.9753	54.121	100.21	54.066	99.7222	297.506	94.7997	52.783	100.204
	54.092	99.9752	54.137	100.21	54.083	99.7218	297.656	94.7964	52.799	100.204
	54.109	99.9751	54.153	100.21	54.099	99.7215	297.806	94.7931	52.815	100.204
	54.125	99.975	54.17	100.21	54.115	99.7212	297.956	94.7898	52.831	100.204
	54.141	99.9749	54.186	100.21	54.131	99.7208	298.106	94.7864	52.848	100.204
	54.157	99.9748	54.202	100.21	54.148	99.7205	298.256	94.7831	52.864	100.203
	54.173	99.9747	54.218	100.21	54.164	99.72	298.406	94.7796	52.88	100.203
	54.19	99.9746	54.235	100.21	54.18	99.7197	298.556	94.7761	52.896	100.203
	54.206	99.9745	54.251	100.21	54.196	99.7192	298.706	94.7727	52.912	100.203
	54.222	99.9744	54.267	100.21	54.213	99.7189	298.856	94.7691	52.928	100.203
	54.238	99.9743	54.283	100.21	54.229	99.7185	299.006	94.7656	52.945	100.203
	54.255	99.9742	54.3	100.21	54.245	99.7182	299.156	94.762	52.961	100.203
	54.271	99.9741	54.316	100.21	54.261	99.7178	299.306	94.7584	52.977	100.203
	54.287	99.974	54.332	100.21	54.278	99.7173	299.456	94.7548	52.993	100.203
	54.303	99.9739	54.348	100.21	54.294	99.7169	299.606	94.7511	53.009	100.203
	54.32	99.9738	54.364	100.21	54.31	99.7166	299.756	94.7474	53.025	100.203
	54.336	99.9737	54.381	100.21	54.326	99.7162	299.906	94.7437	53.042	100.203
	54.352	99.9736	54.397	100.21	54.343	99.7159	300.056	94.74	53.058	100.203
	54.369	99.9735	54.413	100.21	54.359	99.7154	300.206	94.7362	53.074	100.203
	54.385	99.9734	54.43	100.21	54.375	99.715	300.356	94.7325	53.09	100.203
	54.401	99.9733	54.446	100.21	54.391	99.7146	300.506	94.7287	53.106	100.203
	54.417	99.9732	54.462	100.21	54.408	99.7141	300.656	94.7249	53.122	100.203
	54.434	99.9731	54.478	100.21	54.424	99.7138	300.806	94.7211	53.139	100.203
	54.45	99.9731	54.495	100.21	54.44	99.7135	300.956	94.7172	53.155	100.202
	54.466	99.973	54.511	100.209	54.456	99.7132	301.106	94.7134	53.171	100.202
	54.482	99.9729	54.527	100.209	54.473	99.7128	301.256	94.7095	53.187	100.202
	54.499	99.9728	54.543	100.209	54.489	99.7124	301.406	94.7057	53.203	100.202
	54.515	99.9727	54.56	100.21	54.505	99.7118	301.556	94.7018	53.219	100.202
	54.531	99.9726	54.576	100.21	54.521	99.7114	301.706	94.6979	53.236	100.202
	54.547	99.9725	54.592	100.209	54.538	99.7111	301.856	94.6941	53.252	100.202
	54.564	99.9725	54.608	100.209	54.554	99.7108	302.006	94.6902	53.268	100.202
	54.58	99.9724	54.625	100.209	54.57	99.7106	302.156	94.6863	53.284	100.202
	54.596	99.9723	54.641	100.209	54.586	99.7102	302.306	94.6823	53.3	100.202
	54.612	99.9722	54.657	100.209	54.603	99.7098	302.456	94.6784	53.316	100.202
	54.629	99.9721	54.673	100.209	54.619	99.7093	302.606	94.6745	53.333	100.202
	54.645	99.972	54.69	100.21	54.635	99.7089	302.756	94.6706	53.349	100.202
	54.661	99.972	54.706	100.209	54.651	99.7085	302.906	94.6666	53.365	100.202
	54.677	99.9719	54.722	100.209	54.668	99.7082	303.056	94.6626	53.381	100.201
	54.694	99.9718	54.738	100.209	54.684	99.7078	303.206	94.6587	53.397	100.201
	54.71	99.9717	54.755	100.209	54.7	99.7075	303.356	94.6547	53.414	100.201
	54.726	99.9716	54.771	100.209	54.717	99.707	303.506	94.6507	53.43	100.201
	54.743	99.9715	54.787	100.209	54.733	99.7066	303.656	94.6467	53.446	100.201
	54.759	99.9714	54.803	100.209	54.749	99.7062	303.806	94.6427	53.462	100.201
	54.775	99.9713	54.82	100.209	54.765	99.7059	303.956	94.6386	53.478	100.201
	54.791	99.9712	54.836	100.209	54.782	99.7056	304.106	94.6346	53.494	100.201
	54.808	99.9711	54.852	100.209	54.798	99.7053	304.256	94.6306	53.511	100.201
	54.824	99.971	54.869	100.209	54.814	99.7049	304.406	94.6265	53.527	100.201
	54.84	99.9709	54.885	100.209	54.83	99.7045	304.556	94.6225	53.543	100.201
	54.856	99.9708	54.901	100.209	54.847	99.7041	304.706	94.6184	53.559	100.201
	54.873	99.9707	54.917	100.209	54.863	99.7037	304.856	94.6144	53.575	100.201
	54.889	99.9706	54.934	100.209	54.879	99.7034	305.006	94.6103	53.592	100.201
	54.905	99.9705	54.95	100.209	54.896	99.7031	305.156	94.6062	53.608	100.201
	54.922	99.9704	54.966	100.209	54.912	99.7028	305.306	94.6021	53.624	100.201
	54.938	99.9703	54.982	100.209	54.928	99.7025	305.456	94.598	53.64	100.201
	54.954	99.9702	54.999	100.209	54.944	99.7021	305.606	94.5939	53.656	100.2
	54.97	99.9701	55.015	100.209	54.961	99.7018	305.756	94.5898	53.673	100.2
	54.987	99.97	55.031	100.208	54.977	99.7014	305.906	94.5857	53.689	100.2
	55.003	99.9699	55.047	100.208	54.993	99.701	306.056	94.5817	53.705	100.2
	55.019	99.9698	55.064	100.208	55.009	99.7007	306.206	94.5776	53.721	100.2
	55.036	99.9697	55.08	100.208	55.026	99.7004	306.356	94.5735	53.737	100.2
	55.052	99.9696	55.096	100.208	55.042	99.7	306.506	94.5695	53.754	100.2
	55.068	99.9695	55.113	100.208	55.058	99.6997	306.656	94.5654	53.77	100.2
	55.084	99.9694	55.129	100.208	55.075	99.6994	306.806	94.5614	53.786	100.2
	55.101	99.9693	55.145	100.208	55.091	99.699	306.956	94.5574	53.802	100.2
	55.117	99.9692	55.161	100.208	55.107	99.6986	307.106	94.5534	53.818	100.2
	55.133	99.9691	55.178	100.208	55.123	99.6983	307.256	94.5494	53.835	100.2
	55.149	99.9689	55.194	100.208	55.14	99.698	307.406	94.5454	53.851	100.2
	55.166	99.9688	55.21	100.208	55.156	99.6977	307.556	94.5414	53.867	100.2
	55.182	99.9687	55.226	100.208	55.172	99.6973	307.706	94.5375	53.883	100.2
	55.198	99.9687	55.243	100.208	55.189	99.697	307.856	94.5335	53.899	100.2
	55.215	99.9685	55.259	100.208	55.205	99.6966	308.006	94.5296	53.916	100.199
	55.231	99.9685	55.275	100.208	55.221	99.6961	308.156	94.5256	53.932	100.199
	55.247	99.9684	55.292	100.208	55.237	99.6957	308.306	94.5217	53.948	100.199
	55.263	99.9683	55.308	100.208	55.254	99.6954	308.456	94.5178	53.964	100.199
	55.28	99.9682	55.324	100.208	55.27	99.6952	308.606	94.5138	53.981	100.199
	55.296	99.9681	55.34	100.208	55.286	99.6948	308.756	94.5099	53.997	100.199
	55.312	99.968	55.357	100.208	55.303	99.6944	308.906	94.506	54.013	100.199
	55.329	99.9679	55.373	100.208	55.319	99.694	309.056	94.502	54.029	100.199
	55.345	99.9678	55.389	100.208	55.335	99.6936	309.206	94.4981	54.045	100.199
	55.361	99.9677	55.406	100.208	55.351	99.6933	309.356	94.4942	54.062	100.199
	55.377	99.9677	55.422	100.208	55.368	99.693	309.506	94.4903	54.078	100.199
	55.394	99.9676	55.438	100.208	55.384	99.6927	309.656	94.4863	54.094	100.199
	55.41	99.9675	55.454	100.208	55.4	99.6922	309.806	94.4824	54.11	100.199
	55.426	99.9674	55.471	100.208	55.417	99.6918	309.956	94.4784	54.126	100.199
	55.443	99.9673	55.487	100.208	55.433	99.6914	310.106	94.4745	54.143	100.199
	55.459	99.9672	55.503	100.208	55.449	99.691	310.256	94.4705	54.159	100.199
	55.475	99.9671	55.52	100.208	55.465	99.6907	310.406	94.4665	54.175	100.199
	55.492	99.967	55.536	100.208	55.482	99.6905	310.556	94.4626	54.191	100.199
	55.508	99.9669	55.552	100.208	55.498	99.6902	310.706	94.4586	54.208	100.199
	55.524	99.9668	55.568	100.208	55.514	99.6898	310.856	94.4546	54.224	100.198
	55.54	99.9668	55.585	100.208	55.531	99.6895	311.006	94.4505	54.24	100.198
	55.557	99.9667	55.601	100.208	55.547	99.689	311.156	94.4465	54.256	100.198
	55.573	99.9666	55.617	100.208	55.563	99.6887	311.306	94.4425	54.272	100.198
	55.589	99.9665	55.634	100.208	55.58	99.6884	311.456	94.4384	54.289	100.198
	55.606	99.9664	55.65	100.208	55.596	99.6881	311.606	94.4343	54.305	100.198
	55.622	99.9663	55.666	100.208	55.612	99.6878	311.756	94.4302	54.321	100.198
	55.638	99.9662	55.682	100.208	55.628	99.6874	311.906	94.4261	54.337	100.198
	55.655	99.9661	55.699	100.208	55.645	99.687	312.056	94.422	54.354	100.198
	55.671	99.966	55.715	100.208	55.661	99.6866	312.206	94.4179	54.37	100.198
	55.687	99.9659	55.731	100.208	55.677	99.6863	312.356	94.4138	54.386	100.197
	55.703	99.9658	55.748	100.208	55.694	99.6859	312.506	94.4097	54.402	100.197
	55.72	99.9657	55.764	100.208	55.71	99.6856	312.656	94.4055	54.418	100.197
	55.736	99.9656	55.78	100.208	55.726	99.6852	312.806	94.4013	54.435	100.197
	55.752	99.9655	55.796	100.208	55.743	99.685	312.956	94.3972	54.451	100.197
	55.769	99.9654	55.813	100.208	55.759	99.6845	313.106	94.393	54.467	100.197
	55.785	99.9653	55.829	100.208	55.775	99.6841	313.256	94.3887	54.483	100.197
	55.801	99.9652	55.845	100.209	55.791	99.6838	313.406	94.3845	54.5	100.197
	55.817	99.9651	55.862	100.209	55.808	99.6834	313.556	94.3803	54.516	100.197
	55.834	99.965	55.878	100.209	55.824	99.6831	313.706	94.3761	54.532	100.197
	55.85	99.9649	55.894	100.209	55.84	99.6827	313.856	94.3719	54.548	100.197
	55.866	99.9648	55.911	100.209	55.857	99.6824	314.006	94.3677	54.564	100.197
	55.883	99.9647	55.927	100.209	55.873	99.682	314.156	94.3635	54.581	100.197
	55.899	99.9646	55.943	100.209	55.889	99.6816	314.306	94.3592	54.597	100.196
	55.915	99.9645	55.959	100.209	55.906	99.6812	314.456	94.355	54.613	100.196
	55.932	99.9644	55.976	100.209	55.922	99.6807	314.606	94.3508	54.629	100.196
	55.948	99.9643	55.992	100.209	55.938	99.6804	314.756	94.3465	54.646	100.196
	55.964	99.9642	56.008	100.209	55.955	99.6801	314.906	94.3423	54.662	100.196
	55.981	99.9641	56.025	100.209	55.971	99.6798	315.056	94.3381	54.678	100.196
	55.997	99.964	56.041	100.209	55.987	99.6795	315.206	94.3339	54.694	100.196
	56.013	99.9639	56.057	100.209	56.004	99.6791	315.356	94.3297	54.711	100.196
	56.029	99.9638	56.074	100.209	56.02	99.6788	315.506	94.3255	54.727	100.196
	56.046	99.9637	56.09	100.209	56.036	99.6784	315.656	94.3213	54.743	100.196
	56.062	99.9636	56.106	100.209	56.052	99.6781	315.806	94.3172	54.759	100.196
	56.078	99.9635	56.122	100.209	56.069	99.6778	315.956	94.313	54.775	100.195
	56.095	99.9634	56.139	100.209	56.085	99.6775	316.106	94.3088	54.792	100.195
	56.111	99.9633	56.155	100.209	56.101	99.6772	316.256	94.3047	54.808	100.195
	56.127	99.9632	56.171	100.209	56.118	99.6768	316.406	94.3006	54.824	100.195
	56.144	99.9631	56.188	100.209	56.134	99.6763	316.556	94.2965	54.84	100.195
	56.16	99.963	56.204	100.209	56.15	99.6759	316.706	94.2924	54.857	100.195
	56.176	99.9629	56.22	100.209	56.167	99.6756	316.856	94.2883	54.873	100.195
	56.193	99.9628	56.237	100.209	56.183	99.6753	317.006	94.2843	54.889	100.195
	56.209	99.9627	56.253	100.208	56.199	99.6751	317.156	94.2802	54.905	100.195
	56.225	99.9626	56.269	100.208	56.216	99.6748	317.306	94.2761	54.922	100.195
	56.241	99.9625	56.286	100.208	56.232	99.6744	317.456	94.2721	54.938	100.195
	56.258	99.9623	56.302	100.208	56.248	99.674	317.606	94.2681	54.954	100.195
	56.274	99.9623	56.318	100.208	56.265	99.6736	317.756	94.2641	54.97	100.195
	56.29	99.9622	56.334	100.208	56.281	99.6733	317.906	94.2601	54.987	100.195
	56.307	99.962	56.351	100.208	56.297	99.6731	318.056	94.2561	55.003	100.195
	56.323	99.9619	56.367	100.208	56.314	99.6728	318.206	94.2521	55.019	100.195
	56.339	99.9618	56.383	100.208	56.33	99.6725	318.356	94.2481	55.035	100.195
	56.356	99.9617	56.4	100.208	56.346	99.6721	318.506	94.2441	55.052	100.194
	56.372	99.9616	56.416	100.208	56.363	99.6717	318.656	94.2401	55.068	100.194
	56.388	99.9615	56.432	100.208	56.379	99.6713	318.806	94.2361	55.084	100.194
	56.405	99.9614	56.449	100.208	56.395	99.671	318.956	94.232	55.1	100.194
	56.421	99.9613	56.465	100.208	56.412	99.6708	319.106	94.228	55.117	100.194
	56.437	99.9612	56.481	100.208	56.428	99.6705	319.256	94.224	55.133	100.194
	56.454	99.9611	56.498	100.208	56.444	99.6701	319.406	94.2199	55.149	100.194
	56.47	99.961	56.514	100.208	56.461	99.6697	319.556	94.2159	55.165	100.194
	56.486	99.9609	56.53	100.208	56.477	99.6693	319.706	94.2118	55.182	100.194
	56.502	99.9608	56.547	100.208	56.493	99.669	319.856	94.2077	55.198	100.194
	56.519	99.9607	56.563	100.208	56.51	99.6687	320.006	94.2036	55.214	100.194
	56.535	99.9606	56.579	100.208	56.526	99.6683	320.156	94.1994	55.23	100.194
	56.551	99.9605	56.596	100.208	56.542	99.668	320.306	94.1952	55.247	100.194
	56.568	99.9604	56.612	100.208	56.559	99.6676	320.456	94.191	55.263	100.194
	56.584	99.9603	56.628	100.208	56.575	99.6673	320.606	94.1868	55.279	100.193
	56.6	99.9602	56.645	100.208	56.591	99.6669	320.756	94.1826	55.295	100.193
	56.617	99.9601	56.661	100.208	56.608	99.6665	320.906	94.1783	55.312	100.193
	56.633	99.96	56.677	100.208	56.624	99.6662	321.056	94.1741	55.328	100.193
	56.649	99.9599	56.694	100.208	56.64	99.6657	321.206	94.1698	55.344	100.193
	56.666	99.9598	56.71	100.208	56.657	99.6654	321.356	94.1654	55.36	100.193
	56.682	99.9597	56.726	100.208	56.673	99.6651	321.506	94.1611	55.377	100.193
	56.698	99.9596	56.743	100.208	56.689	99.6648	321.656	94.1567	55.393	100.193
	56.715	99.9595	56.759	100.208	56.706	99.6645	321.806	94.1523	55.409	100.193
	56.731	99.9594	56.775	100.208	56.722	99.6642	321.956	94.1479	55.425	100.193
	56.747	99.9593	56.792	100.208	56.739	99.6639	322.106	94.1435	55.442	100.193
	56.764	99.9592	56.808	100.208	56.755	99.6636	322.256	94.139	55.458	100.193
	56.78	99.9591	56.824	100.208	56.771	99.6633	322.406	94.1345	55.474	100.193
	56.796	99.959	56.84	100.208	56.788	99.6631	322.556	94.1301	55.49	100.193
	56.813	99.959	56.857	100.208	56.804	99.6628	322.706	94.1256	55.507	100.193
	56.829	99.9589	56.873	100.208	56.82	99.6624	322.856	94.1211	55.523	100.193
	56.845	99.9588	56.889	100.208	56.837	99.6619	323.006	94.1166	55.539	100.193
	56.862	99.9587	56.906	100.208	56.853	99.6616	323.156	94.1121	55.556	100.192
	56.878	99.9586	56.922	100.208	56.869	99.6613	323.306	94.1077	55.572	100.192
	56.894	99.9585	56.938	100.208	56.886	99.661	323.456	94.1032	55.588	100.192
	56.911	99.9584	56.955	100.208	56.902	99.6608	323.606	94.0987	55.604	100.192
	56.927	99.9582	56.971	100.208	56.918	99.6605	323.756	94.0942	55.621	100.192
	56.943	99.9581	56.987	100.208	56.935	99.6601	323.906	94.0897	55.637	100.192
	56.96	99.958	57.004	100.208	56.951	99.6597	324.056	94.0853	55.653	100.192
	56.976	99.9579	57.02	100.208	56.967	99.6593	324.206	94.0808	55.669	100.192
	56.992	99.9578	57.036	100.208	56.984	99.659	324.356	94.0764	55.686	100.192
	57.009	99.9577	57.053	100.208	57	99.6588	324.506	94.0719	55.702	100.192
	57.025	99.9576	57.069	100.208	57.016	99.6585	324.656	94.0675	55.718	100.192
	57.041	99.9575	57.085	100.208	57.033	99.6581	324.806	94.0631	55.735	100.192
	57.058	99.9574	57.102	100.208	57.049	99.6578	324.956	94.0587	55.751	100.192
	57.074	99.9573	57.118	100.208	57.065	99.6574	325.106	94.0542	55.767	100.192
	57.09	99.9572	57.135	100.208	57.082	99.657	325.256	94.0498	55.783	100.192
	57.107	99.9571	57.151	100.207	57.098	99.6568	325.406	94.0454	55.8	100.191
	57.123	99.957	57.167	100.207	57.114	99.6566	325.556	94.041	55.816	100.191
	57.139	99.9569	57.184	100.207	57.131	99.6563	325.706	94.0366	55.832	100.191
	57.156	99.9568	57.2	100.207	57.147	99.656	325.856	94.0322	55.848	100.191
	57.172	99.9567	57.216	100.207	57.163	99.6556	326.006	94.0278	55.865	100.191
	57.188	99.9566	57.233	100.207	57.18	99.6553	326.156	94.0234	55.881	100.191
	57.205	99.9565	57.249	100.207	57.196	99.655	326.306	94.019	55.897	100.191
	57.221	99.9564	57.265	100.207	57.213	99.6547	326.456	94.0145	55.914	100.191
	57.237	99.9563	57.282	100.207	57.229	99.6543	326.606	94.0101	55.93	100.191
	57.254	99.9562	57.298	100.207	57.245	99.654	326.756	94.0057	55.946	100.191
	57.27	99.9561	57.314	100.207	57.262	99.6536	326.906	94.0012	55.962	100.191
	57.286	99.9559	57.331	100.207	57.278	99.6532	327.056	93.9968	55.979	100.191
[truncated: 38,220 more rows]

## Sheet: Figure 2c
	2θ	Intensity
	degree	a.u.
		SSN		MSN		VSN		AVSN		CVSN
	0.09862	2.61375	0.09862	1.97415	0.09862	2.16963	0.09715	2.41635	0.09749	3.56061
	0.10849	2.57644	0.10849	1.86126	0.10849	2.1278	0.10687	2.35989	0.10723	3.51776
	0.11835	2.56232	0.11835	1.75113	0.11835	2.07309	0.11658	2.29601	0.11698	3.46481
	0.12821	2.50561	0.12821	1.64179	0.12821	1.99831	0.1263	2.21941	0.12673	3.3837
	0.13807	2.39119	0.13807	1.53286	0.13807	1.89879	0.14573	2.12522	0.13648	3.26223
	0.14794	2.237	0.14794	1.4223	0.14794	1.77608	0.15545	2.01198	0.14623	3.10481
	0.1578	2.09822	0.1578	1.31106	0.1578	1.64372	0.16516	1.88939	0.15598	2.92884
	0.16766	2.0228	0.16766	1.20251	0.16766	1.5225	0.17488	1.77217	0.16572	2.75239
	0.17752	1.99286	0.17752	1.09979	0.17752	1.42853	0.18459	1.67421	0.17547	2.59062
	0.18739	1.96115	0.18739	1.0094	0.18739	1.36422	0.19431	1.60077	0.18522	2.45659
	0.19725	1.90085	0.19725	0.9313	0.19725	1.32119	0.20402	1.54751	0.19497	2.35557
	0.20711	1.81273	0.20711	0.86936	0.20711	1.29052	0.21374	1.50896	0.20472	2.28116
	0.21697	1.71811	0.21697	0.82204	0.21697	1.26575	0.22345	1.47839	0.21447	2.22364
	0.22684	1.64415	0.22684	0.78285	0.22684	1.24457	0.23317	1.4534	0.22422	2.17505
	0.2367	1.5975	0.2367	0.75024	0.2367	1.22388	0.24288	1.43093	0.23396	2.1314
	0.24656	1.56374	0.24656	0.71905	0.24656	1.20353	0.2526	1.40963	0.24371	2.09069
	0.25642	1.52478	0.25642	0.68921	0.25642	1.18521	0.26232	1.38957	0.25346	2.05237
	0.26628	1.47182	0.26628	0.66155	0.26628	1.16704	0.27203	1.3701	0.26321	2.0154
	0.27615	1.40962	0.27615	0.63143	0.27615	1.14904	0.28175	1.35238	0.27296	1.97845
	0.28601	1.35262	0.28601	0.60118	0.28601	1.13301	0.29146	1.33468	0.28271	1.9447
	0.29587	1.30496	0.29587	0.57286	0.29587	1.11721	0.30118	1.31652	0.29246	1.91093
	0.30573	1.26801	0.30573	0.54433	0.30573	1.10232	0.31089	1.30153	0.3022	1.88756
	0.3156	1.23288	0.3156	0.51915	0.3156	1.08934	0.32061	1.28521	0.31195	1.86576
	0.32546	1.19374	0.32546	0.49685	0.32546	1.07563	0.33032	1.27175	0.33145	1.84779
	0.33532	1.15017	0.33532	0.47515	0.33532	1.06268	0.34004	1.25483	0.3412	1.83117
	0.34518	1.10752	0.34518	0.45719	0.34518	1.04972	0.34975	1.24141	0.35095	1.81699
	0.35505	1.06738	0.35505	0.44343	0.35505	1.03772	0.35947	1.22569	0.36069	1.79589
	0.36491	1.03368	0.36491	0.43152	0.36491	1.02557	0.36918	1.21202	0.37044	1.77603
	0.37477	1.00092	0.37477	0.42111	0.37477	1.01356	0.3789	1.19773	0.38019	1.7559
	0.38463	0.96783	0.38463	0.41235	0.38463	1.00177	0.38862	1.18255	0.38994	1.73582
	0.3945	0.93367	0.3945	0.40317	0.3945	0.98799	0.39833	1.16759	0.39969	1.71529
	0.40436	0.89854	0.40436	0.39588	0.40436	0.97594	0.40805	1.1526	0.40944	1.69535
	0.41422	0.86594	0.41422	0.38848	0.41422	0.96449	0.41776	1.13749	0.41919	1.67511
	0.42408	0.83614	0.42408	0.38069	0.42408	0.9508	0.42748	1.12217	0.42893	1.65461
	0.43395	0.80821	0.43395	0.37292	0.43395	0.93964	0.43719	1.10641	0.43868	1.63513
	0.44381	0.77718	0.44381	0.36606	0.44381	0.92653	0.44691	1.0916	0.44843	1.6158
	0.45367	0.74725	0.45367	0.3618	0.45367	0.91489	0.45662	1.07636	0.45818	1.59504
	0.46353	0.71859	0.46353	0.354	0.46353	0.9021	0.46634	1.06196	0.46793	1.57512
	0.4734	0.6903	0.4734	0.34904	0.4734	0.88952	0.47605	1.0455	0.47768	1.55295
	0.48326	0.66439	0.48326	0.3423	0.48326	0.87721	0.48577	1.03	0.48743	1.53226
	0.49312	0.63982	0.49312	0.33869	0.49312	0.86515	0.49548	1.01404	0.49717	1.50914
	0.50298	0.61251	0.50298	0.33385	0.50298	0.85275	0.5052	0.9978	0.50692	1.48814
	0.51284	0.5863	0.51284	0.33219	0.51284	0.84087	0.51492	0.98332	0.51667	1.46702
	0.52271	0.56105	0.52271	0.32847	0.52271	0.82853	0.52463	0.96748	0.52642	1.44622
	0.53257	0.53618	0.53257	0.32615	0.53257	0.8159	0.53435	0.9515	0.53617	1.42482
	0.54243	0.51311	0.54243	0.32509	0.54243	0.80433	0.54406	0.93511	0.54592	1.40489
	0.55229	0.49152	0.55229	0.32375	0.55229	0.79245	0.56349	0.91967	0.55567	1.38234
	0.56216	0.46756	0.56216	0.32159	0.56216	0.78028	0.57321	0.90573	0.56541	1.36262
	0.57202	0.44366	0.57202	0.32047	0.57202	0.76829	0.58292	0.88955	0.57516	1.34002
	0.58188	0.42145	0.58188	0.32041	0.58188	0.75764	0.59264	0.87406	0.58491	1.31839
	0.59174	0.399	0.59174	0.31694	0.59174	0.74634	0.60235	0.86061	0.59466	1.29519
	0.60161	0.37662	0.60161	0.31551	0.60161	0.73388	0.61207	0.84267	0.60441	1.27416
	0.61147	0.35814	0.61147	0.31432	0.61147	0.72395	0.62178	0.82772	0.61416	1.25322
	0.62133	0.33634	0.62133	0.3147	0.62133	0.71387	0.6315	0.81341	0.6239	1.23422
	0.63119	0.31579	0.63119	0.31273	0.63119	0.70168	0.64122	0.79871	0.63365	1.21452
	0.64106	0.29501	0.64106	0.31409	0.64106	0.69217	0.65093	0.78412	0.6434	1.19394
	0.65092	0.27319	0.65092	0.31345	0.65092	0.68047	0.66065	0.7697	0.65315	1.17385
	0.66078	0.25589	0.66078	0.31542	0.66078	0.67082	0.67036	0.7535	0.6629	1.15247
	0.67064	0.23662	0.67064	0.31551	0.67064	0.66199	0.68008	0.74052	0.67265	1.13365
	0.68051	0.2188	0.68051	0.31461	0.68051	0.65196	0.68979	0.7267	0.6824	1.11432
	0.69037	0.20049	0.69037	0.31704	0.69037	0.64149	0.69951	0.71412	0.69214	1.09401
	0.70023	0.18255	0.70023	0.31805	0.70023	0.63259	0.70922	0.70022	0.70189	1.07596
	0.71009	0.16589	0.71009	0.31862	0.71009	0.6239	0.71894	0.68652	0.71164	1.05648
	0.71996	0.14849	0.71996	0.31906	0.71996	0.61525	0.72865	0.67356	0.72139	1.03871
	0.72982	0.12958	0.72982	0.32285	0.72982	0.60735	0.73837	0.65873	0.73114	1.02159
	0.73968	0.11039	0.73968	0.32511	0.73968	0.59723	0.74808	0.64597	0.74089	1.00415
	0.74954	0.09414	0.74954	0.32516	0.74954	0.58907	0.7578	0.63426	0.75064	0.98739
	0.7594	0.07594	0.7594	0.32716	0.7594	0.58032	0.76752	0.61999	0.76038	0.96869
	0.76927	0.06086	0.76927	0.32928	0.76927	0.57326	0.77723	0.60708	0.77013	0.95098
	0.77913	0.04243	0.77913	0.33089	0.77913	0.5647	0.78695	0.59587	0.77988	0.92998
	0.78899	0.02625	0.78899	0.33167	0.78899	0.55647	0.79666	0.58232	0.78963	0.91898
	0.79885	0.01521	0.79885	0.33486	0.79885	0.54853	0.80638	0.57004	0.79938	0.90479
	0.80872	0.000301971	0.80872	0.33722	0.80872	0.54254	0.81609	0.56032	0.81888	0.8981
	0.81858	-0.0151	0.81858	0.34025	0.81858	0.53336	0.82581	0.54913	0.82862	0.88689
	0.82844	-0.03213	0.82844	0.34081	0.82844	0.52496	0.83552	0.5347	0.83837	0.88096
	0.8383	-0.04354	0.8383	0.34306	0.8383	0.51785	0.84524	0.52334	0.84812	0.86392
	0.84817	-0.05704	0.84817	0.34686	0.84817	0.50999	0.85495	0.51161	0.85787	0.85398
	0.85803	-0.07404	0.85803	0.34658	0.85803	0.50381	0.86467	0.4984	0.86762	0.83688
	0.86789	-0.08852	0.86789	0.34886	0.86789	0.4962	0.87438	0.48586	0.87737	0.82586
	0.87775	-0.10309	0.87775	0.34981	0.87775	0.48756	0.8841	0.47478	0.88711	0.8112
	0.88762	-0.11393	0.88762	0.35098	0.88762	0.48158	0.89382	0.4634	0.89686	0.7996
	0.89748	-0.12779	0.89748	0.35099	0.89748	0.4733	0.90353	0.45144	0.90661	0.78727
	0.90734	-0.14417	0.90734	0.35119	0.90734	0.46653	0.91325	0.43836	0.91636	0.77557
	0.9172	-0.15329	0.9172	0.35283	0.9172	0.46079	0.92296	0.42861	0.92611	0.76358
	0.92707	-0.16838	0.92707	0.35079	0.92707	0.45167	0.93268	0.41766	0.93586	0.75035
	0.93693	-0.18217	0.93693	0.35079	0.93693	0.44395	0.94239	0.40472	0.94561	0.74105
	0.94679	-0.19015	0.94679	0.34968	0.94679	0.43824	0.95211	0.39323	0.95535	0.7296
	0.95665	-0.20311	0.95665	0.34838	0.95665	0.42945	0.96182	0.38142	0.9651	0.72095
	0.96652	-0.21626	0.96652	0.3459	0.96652	0.4226	0.98125	0.36683	0.97485	0.71077
	0.97638	-0.23057	0.97638	0.34297	0.97638	0.41429	0.99097	0.35814	0.9846	0.69794
	0.98624	-0.23887	0.98624	0.3417	0.98624	0.4071	1.00068	0.34668	0.99435	0.68912
	0.9961	-0.25157	0.9961	0.33791	0.9961	0.39935	1.0104	0.33213	1.0041	0.67634
	1.01583	-0.26181	1.01583	0.33629	1.01583	0.39132	1.02012	0.32231	1.01385	0.66785
	1.02569	-0.27525	1.02569	0.33225	1.02569	0.38295	1.02983	0.31222	1.02359	0.65689
	1.03555	-0.28847	1.03555	0.3282	1.03555	0.37596	1.03955	0.2999	1.03334	0.64517
	1.04541	-0.29977	1.04541	0.32107	1.04541	0.3695	1.04926	0.28648	1.04309	0.63536
	1.05528	-0.30816	1.05528	0.31647	1.05528	0.3586	1.05898	0.27273	1.05284	0.62351
	1.06514	-0.32214	1.06514	0.3115	1.06514	0.34893	1.06869	0.26144	1.06259	0.61184
	1.075	-0.33152	1.075	0.30566	1.075	0.34257	1.07841	0.24832	1.07234	0.59949
	1.08486	-0.3396	1.08486	0.29814	1.08486	0.33426	1.08812	0.23548	1.08208	0.58861
	1.09473	-0.35028	1.09473	0.29254	1.09473	0.32518	1.09784	0.22492	1.09183	0.58094
	1.10459	-0.35901	1.10459	0.28577	1.10459	0.31688	1.10755	0.21041	1.10158	0.57177
	1.11445	-0.37004	1.11445	0.27737	1.11445	0.30753	1.11727	0.19861	1.11133	0.56126
	1.12431	-0.38296	1.12431	0.2686	1.12431	0.29808	1.12698	0.18394	1.12108	0.54871
	1.13418	-0.39255	1.13418	0.26083	1.13418	0.28804	1.1367	0.17117	1.13083	0.53721
	1.14404	-0.40105	1.14404	0.25248	1.14404	0.27787	1.14642	0.15785	1.14058	0.52375
	1.1539	-0.41036	1.1539	0.24251	1.1539	0.2665	1.15613	0.14633	1.15032	0.51162
	1.16376	-0.41983	1.16376	0.23345	1.16376	0.25791	1.16585	0.12964	1.16007	0.50081
	1.17363	-0.43107	1.17363	0.22285	1.17363	0.25038	1.17556	0.11915	1.16982	0.4886
	1.18349	-0.44394	1.18349	0.21395	1.18349	0.2388	1.18528	0.10401	1.17957	0.47941
	1.19335	-0.45195	1.19335	0.20445	1.19335	0.22547	1.19499	0.09306	1.18932	0.46362
	1.20321	-0.45976	1.20321	0.19731	1.20321	0.2161	1.20471	0.07539	1.19907	0.45134
	1.21308	-0.47167	1.21308	0.18626	1.21308	0.20601	1.21442	0.06124	1.20882	0.4348
	1.22294	-0.47596	1.22294	0.17669	1.22294	0.19476	1.22414	0.04551	1.21856	0.42261
	1.2328	-0.48418	1.2328	0.16555	1.2328	0.18132	1.23385	0.03025	1.22831	0.40258
	1.24266	-0.49261	1.24266	0.15473	1.24266	0.17059	1.24357	0.01706	1.23806	0.38877
	1.25252	-0.50295	1.25252	0.14564	1.25252	0.16009	1.25328	-0.000703519	1.24781	0.37018
	1.26239	-0.51373	1.26239	0.13388	1.26239	0.14829	1.263	-0.01107	1.25756	0.35704
	1.27225	-0.52353	1.27225	0.12319	1.27225	0.1334	1.27272	-0.02935	1.26731	0.33991
	1.28211	-0.53004	1.28211	0.11515	1.28211	0.12245	1.28243	-0.04082	1.27706	0.32822
	1.29197	-0.53854	1.29197	0.10363	1.29197	0.11173	1.29215	-0.05726	1.2868	0.31155
	1.30184	-0.54405	1.30184	0.09332	1.30184	0.10112	1.30186	-0.07342	1.3063	0.30538
	1.3117	-0.55584	1.3117	0.08274	1.3117	0.08596	1.31158	-0.08499	1.31605	0.29142
	1.32156	-0.56366	1.32156	0.07469	1.32156	0.07561	1.32129	-0.10063	1.3258	0.28504
	1.33142	-0.57179	1.33142	0.06281	1.33142	0.05928	1.33101	-0.11567	1.33555	0.26701
	1.34129	-0.58047	1.34129	0.05099	1.34129	0.04821	1.34072	-0.13117	1.34529	0.2524
	1.35115	-0.587	1.35115	0.04006	1.35115	0.03464	1.35044	-0.14901	1.35504	0.2373
	1.36101	-0.59326	1.36101	0.03295	1.36101	0.0212	1.36015	-0.16011	1.36479	0.22385
	1.37087	-0.59902	1.37087	0.02161	1.37087	0.00808	1.36987	-0.18446	1.37454	0.20721
	1.38074	-0.61028	1.38074	0.01196	1.38074	-0.00339	1.3893	-0.19288	1.38429	0.19279
	1.3906	-0.6143	1.3906	0.00183	1.3906	-0.02006	1.39902	-0.20754	1.39404	0.1737
	1.40046	-0.62362	1.40046	-0.00707	1.40046	-0.02976	1.40873	-0.22262	1.40379	0.15777
	1.41032	-0.63543	1.41032	-0.017	1.41032	-0.04541	1.41845	-0.2384	1.41353	0.13619
	1.42019	-0.63773	1.42019	-0.02688	1.42019	-0.05877	1.42816	-0.25468	1.42328	0.11981
	1.43005	-0.65093	1.43005	-0.03866	1.43005	-0.07125	1.43788	-0.27446	1.43303	0.10498
	1.43991	-0.65493	1.43991	-0.05091	1.43991	-0.08489	1.44759	-0.28611	1.44278	0.08738
	1.44977	-0.66689	1.44977	-0.05618	1.44977	-0.09784	1.45731	-0.29772	1.45253	0.07495
	1.45964	-0.67336	1.45964	-0.06836	1.45964	-0.11341	1.46702	-0.31477	1.46228	0.05339
	1.4695	-0.68452	1.4695	-0.07786	1.4695	-0.12413	1.47674	-0.33173	1.47203	0.03054
	1.47936	-0.6842	1.47936	-0.08549	1.47936	-0.1398	1.48645	-0.34413	1.48177	0.01464
	1.48922	-0.68265	1.48922	-0.09635	1.48922	-0.15449	1.49617	-0.35641	1.49152	-0.00137
	1.49908	-0.69729	1.49908	-0.10781	1.49908	-0.16488	1.50588	-0.37473	1.50127	-0.01569
	1.50895	-0.70271	1.50895	-0.11561	1.50895	-0.17783	1.5156	-0.38482	1.51102	-0.03067
	1.51881	-0.71442	1.51881	-0.12521	1.51881	-0.19133	1.52532	-0.40055	1.52077	-0.04952
	1.52867	-0.71836	1.52867	-0.13697	1.52867	-0.20582	1.53503	-0.41007	1.53052	-0.0592
	1.53853	-0.72096	1.53853	-0.14579	1.53853	-0.21823	1.54475	-0.42339	1.54027	-0.07809
	1.5484	-0.72475	1.5484	-0.15264	1.5484	-0.23044	1.55446	-0.44799	1.55001	-0.08829
	1.55826	-0.73547	1.55826	-0.16533	1.55826	-0.24598	1.56418	-0.45888	1.55976	-0.10999
	1.56812	-0.74366	1.56812	-0.17317	1.56812	-0.25274	1.57389	-0.46681	1.56951	-0.12813
	1.57798	-0.74225	1.57798	-0.18237	1.57798	-0.26725	1.58361	-0.48161	1.57926	-0.15574
	1.58785	-0.74729	1.58785	-0.19444	1.58785	-0.28071	1.59332	-0.49525	1.58901	-0.1763
	1.59771	-0.76272	1.59771	-0.20227	1.59771	-0.29538	1.60304	-0.50792	1.59876	-0.19666
	1.60757	-0.76651	1.60757	-0.20962	1.60757	-0.30744	1.61275	-0.52076	1.6085	-0.21263
	1.61743	-0.76967	1.61743	-0.22005	1.61743	-0.32369	1.62247	-0.53788	1.61825	-0.21758
	1.6273	-0.77345	1.6273	-0.23238	1.6273	-0.33083	1.63218	-0.53951	1.628	-0.23371
	1.63716	-0.78077	1.63716	-0.23899	1.63716	-0.34126	1.6419	-0.55649	1.63775	-0.24252
	1.64702	-0.79291	1.64702	-0.24934	1.64702	-0.35639	1.65162	-0.57805	1.6475	-0.25939
	1.65688	-0.79231	1.65688	-0.25812	1.65688	-0.37017	1.66133	-0.58586	1.65725	-0.26845
	1.66675	-0.79826	1.66675	-0.26847	1.66675	-0.37888	1.67105	-0.59672	1.667	-0.28797
	1.67661	-0.80574	1.67661	-0.27552	1.67661	-0.38736	1.68076	-0.60894	1.67674	-0.31031
	1.68647	-0.80489	1.68647	-0.28584	1.68647	-0.40084	1.69048	-0.6124	1.68649	-0.3309
	1.69633	-0.81984	1.69633	-0.2953	1.69633	-0.41045	1.70019	-0.62947	1.69624	-0.34635
	1.7062	-0.81929	1.7062	-0.30257	1.7062	-0.42115	1.70991	-0.6398	1.70599	-0.36178
	1.71606	-0.82592	1.71606	-0.31325	1.71606	-0.43135	1.71962	-0.6541	1.71574	-0.37619
	1.72592	-0.8278	1.72592	-0.32269	1.72592	-0.44496	1.72934	-0.66035	1.72549	-0.39088
	1.73578	-0.84741	1.73578	-0.33056	1.73578	-0.45517	1.73905	-0.66945	1.73524	-0.42146
	1.74564	-0.84476	1.74564	-0.33715	1.74564	-0.46737	1.74877	-0.68518	1.74498	-0.43523
	1.75551	-0.84519	1.75551	-0.35044	1.75551	-0.47374	1.75848	-0.69284	1.75473	-0.45332
	1.76537	-0.85278	1.76537	-0.35863	1.76537	-0.48681	1.7682	-0.70518	1.76448	-0.46007
	1.77523	-0.85045	1.77523	-0.36703	1.77523	-0.49705	1.77792	-0.71275	1.78398	-0.47517
	1.78509	-0.86819	1.78509	-0.37854	1.78509	-0.5058	1.78763	-0.72673	1.79373	-0.48174
	1.79496	-0.85962	1.79496	-0.38047	1.79496	-0.51447	1.80706	-0.7409	1.80347	-0.49216
	1.80482	-0.88015	1.80482	-0.39151	1.80482	-0.52267	1.81678	-0.75126	1.81322	-0.5006
	1.81468	-0.88249	1.81468	-0.40258	1.81468	-0.53543	1.82649	-0.75553	1.82297	-0.51628
	1.82454	-0.88608	1.82454	-0.40777	1.82454	-0.54232	1.83621	-0.76336	1.83272	-0.52525
	1.83441	-0.88391	1.83441	-0.41955	1.83441	-0.55365	1.84592	-0.76664	1.84247	-0.5398
	1.84427	-0.88738	1.84427	-0.42731	1.84427	-0.55919	1.85564	-0.78222	1.85222	-0.55577
	1.85413	-0.90706	1.85413	-0.43797	1.85413	-0.56742	1.86535	-0.79467	1.86197	-0.57003
	1.86399	-0.90542	1.86399	-0.43846	1.86399	-0.58052	1.87507	-0.80541	1.87171	-0.5772
	1.87386	-0.91093	1.87386	-0.45232	1.87386	-0.58801	1.88478	-0.81133	1.88146	-0.59519
	1.88372	-0.91862	1.88372	-0.46376	1.88372	-0.59443	1.8945	-0.81994	1.89121	-0.59826
	1.89358	-0.92338	1.89358	-0.47333	1.89358	-0.60102	1.90422	-0.83062	1.90096	-0.62479
	1.90344	-0.92823	1.90344	-0.4804	1.90344	-0.61819	1.91393	-0.83059	1.91071	-0.62785
	1.91331	-0.92886	1.91331	-0.48599	1.91331	-0.61814	1.92365	-0.84342	1.92046	-0.6431
	1.92317	-0.92563	1.92317	-0.49253	1.92317	-0.63003	1.93336	-0.84944	1.93021	-0.65241
	1.93303	-0.94162	1.93303	-0.50578	1.93303	-0.63865	1.94308	-0.8617	1.93995	-0.65763
	1.94289	-0.93795	1.94289	-0.5115	1.94289	-0.64357	1.95279	-0.86081	1.9497	-0.66652
	1.95276	-0.94813	1.95276	-0.52152	1.95276	-0.65019	1.96251	-0.87828	1.95945	-0.67657
	1.96262	-0.95378	1.96262	-0.5292	1.96262	-0.66228	1.97222	-0.87823	1.9692	-0.69049
	1.97248	-0.94635	1.97248	-0.53488	1.97248	-0.66337	1.98194	-0.90335	1.97895	-0.69646
	1.98234	-0.95493	1.98234	-0.54039	1.98234	-0.67272	1.99165	-0.90062	1.9887	-0.71423
	1.9922	-0.97125	1.9922	-0.55237	1.9922	-0.68248	2.00137	-0.90046	1.99845	-0.71515
	2.00207	-0.96503	2.00207	-0.55986	2.00207	-0.68879	2.01108	-0.91135	2.00819	-0.7308
	2.01193	-0.97684	2.01193	-0.56272	2.01193	-0.69343	2.0208	-0.92171	2.01794	-0.74147
	2.02179	-0.97664	2.02179	-0.57403	2.02179	-0.69865	2.03052	-0.91737	2.02769	-0.75603
	2.03165	-0.98187	2.03165	-0.57747	2.03165	-0.70596	2.04023	-0.93041	2.03744	-0.76566
	2.04152	-0.98495	2.04152	-0.59166	2.04152	-0.71573	2.04995	-0.93437	2.04719	-0.77619
	2.05138	-0.99558	2.05138	-0.59674	2.05138	-0.72407	2.05966	-0.95314	2.05694	-0.78479
	2.06124	-0.98179	2.06124	-0.60502	2.06124	-0.72892	2.06938	-0.95606	2.06668	-0.80415
	2.0711	-1.00281	2.0711	-0.61337	2.0711	-0.73624	2.07909	-0.96412	2.07643	-0.81223
	2.08097	-0.99588	2.08097	-0.6115	2.08097	-0.74516	2.08881	-0.96952	2.08618	-0.8315
	2.09083	-1.00459	2.09083	-0.62698	2.09083	-0.75365	2.09852	-0.98191	2.09593	-0.84501
	2.10069	-1.00413	2.10069	-0.63615	2.10069	-0.75786	2.10824	-0.98903	2.10568	-0.85733
	2.11055	-1.01066	2.11055	-0.64139	2.11055	-0.76859	2.11795	-0.99706	2.11543	-0.86409
	2.12042	-1.02087	2.12042	-0.6492	2.12042	-0.7701	2.12767	-1.01008	2.12518	-0.86875
	2.13028	-1.01328	2.13028	-0.6522	2.13028	-0.78008	2.13738	-1.00317	2.13492	-0.87789
	2.15	-1.01862	2.15	-0.65373	2.15	-0.78261	2.1471	-1.00092	2.14467	-0.86811
	2.15987	-1.0197	2.15987	-0.67204	2.15987	-0.79395	2.15682	-1.01107	2.15442	-0.88182
	2.16973	-1.01855	2.16973	-0.67081	2.16973	-0.79186	2.16653	-1.01195	2.16417	-0.88152
	2.17959	-1.03693	2.17959	-0.68079	2.17959	-0.8007	2.17625	-1.03469	2.17392	-0.9085
	2.18945	-1.04461	2.18945	-0.69003	2.18945	-0.80568	2.18596	-1.04911	2.18367	-0.9237
	2.19932	-1.03982	2.19932	-0.70132	2.19932	-0.81745	2.19568	-1.04074	2.19342	-0.93746
	2.20918	-1.03382	2.20918	-0.70384	2.20918	-0.82289	2.20539	-1.04955	2.20316	-0.95064
	2.21904	-1.0434	2.21904	-0.71795	2.21904	-0.82703	2.22482	-1.06002	2.21291	-0.93258
	2.2289	-1.05864	2.2289	-0.72138	2.2289	-0.83467	2.23454	-1.05268	2.22266	-0.95232
	2.23876	-1.05723	2.23876	-0.72729	2.23876	-0.84127	2.24425	-1.06462	2.23241	-0.94461
	2.24863	-1.07075	2.24863	-0.73328	2.24863	-0.84607	2.25397	-1.07748	2.24216	-0.97266
	2.25849	-1.06543	2.25849	-0.73984	2.25849	-0.85274	2.26368	-1.07714	2.25191	-0.97329
	2.26835	-1.07117	2.26835	-0.75266	2.26835	-0.86039	2.2734	-1.09716	2.2714	-0.99734
	2.27821	-1.07909	2.27821	-0.75282	2.27821	-0.86792	2.28312	-1.08846	2.28115	-1.00163
	2.28808	-1.07462	2.28808	-0.7615	2.28808	-0.87013	2.29283	-1.08669	2.2909	-1.00344
	2.29794	-1.07834	2.29794	-0.76812	2.29794	-0.87472	2.30255	-1.11422	2.30065	-1.01055
	2.3078	-1.0708	2.3078	-0.77583	2.3078	-0.8808	2.31226	-1.11863	2.3104	-1.01385
	2.31766	-1.07145	2.31766	-0.78522	2.31766	-0.88924	2.32198	-1.12866	2.32015	-1.02238
	2.32753	-1.08497	2.32753	-0.79744	2.32753	-0.89058	2.33169	-1.12571	2.32989	-1.02512
	2.33739	-1.10143	2.33739	-0.78897	2.33739	-0.88956	2.34141	-1.12086	2.33964	-1.03456
	2.34725	-1.0861	2.34725	-0.79603	2.34725	-0.89808	2.35112	-1.12673	2.34939	-1.03164
	2.35711	-1.10216	2.35711	-0.80994	2.35711	-0.91503	2.36084	-1.153	2.35914	-1.05052
	2.36698	-1.09581	2.36698	-0.81035	2.36698	-0.91545	2.37055	-1.15082	2.36889	-1.06581
	2.37684	-1.11103	2.37684	-0.82458	2.37684	-0.92154	2.38027	-1.14687	2.37864	-1.09672
	2.3867	-1.11064	2.3867	-0.8288	2.3867	-0.92483	2.38998	-1.15731	2.38839	-1.09914
	2.39656	-1.10789	2.39656	-0.83777	2.39656	-0.93413	2.3997	-1.15273	2.39813	-1.09103
	2.40643	-1.12123	2.40643	-0.84481	2.40643	-0.94182	2.40942	-1.16679	2.40788	-1.08195
	2.41629	-1.1055	2.41629	-0.84406	2.41629	-0.94009	2.41913	-1.18558	2.41763	-1.08571
	2.42615	-1.12479	2.42615	-0.85087	2.42615	-0.94747	2.42885	-1.15759	2.42738	-1.098
	2.43601	-1.11658	2.43601	-0.86234	2.43601	-0.95282	2.43856	-1.18112	2.43713	-1.10747
	2.44588	-1.12653	2.44588	-0.8681	2.44588	-0.95657	2.44828	-1.19378	2.44688	-1.12461
	2.45574	-1.13437	2.45574	-0.86352	2.45574	-0.96895	2.45799	-1.20431	2.45663	-1.12839
	2.4656	-1.13247	2.4656	-0.88243	2.4656	-0.98348	2.46771	-1.20363	2.46637	-1.14842
	2.47546	-1.12863	2.47546	-0.88499	2.47546	-0.98298	2.47742	-1.20218	2.47612	-1.15805
	2.48532	-1.15657	2.48532	-0.89195	2.48532	-0.98857	2.48714	-1.19449	2.48587	-1.15698
	2.49519	-1.14669	2.49519	-0.9002	2.49519	-0.99122	2.49685	-1.21909	2.49562	-1.15141
	2.50505	-1.17097	2.50505	-0.91557	2.50505	-0.9916	2.50657	-1.23835	2.50537	-1.17018
	2.51491	-1.14939	2.51491	-0.91186	2.51491	-1.00099	2.51628	-1.22103	2.51512	-1.16437
	2.52477	-1.1487	2.52477	-0.91642	2.52477	-0.99895	2.526	-1.23032	2.52486	-1.18805
	2.53464	-1.15588	2.53464	-0.92438	2.53464	-1.01368	2.53572	-1.22724	2.53461	-1.18541
	2.5445	-1.16139	2.5445	-0.92756	2.5445	-1.01632	2.54543	-1.25205	2.54436	-1.18826
	2.55436	-1.1452	2.55436	-0.93642	2.55436	-1.02278	2.55515	-1.24778	2.55411	-1.20203
	2.56422	-1.17285	2.56422	-0.94425	2.56422	-1.03552	2.56486	-1.25828	2.56386	-1.20827
	2.57409	-1.15326	2.57409	-0.95221	2.57409	-1.03992	2.57458	-1.2545	2.57361	-1.21904
	2.58395	-1.1605	2.58395	-0.95406	2.58395	-1.0335	2.58429	-1.2766	2.58336	-1.2258
	2.59381	-1.16703	2.59381	-0.96936	2.59381	-1.04524	2.59401	-1.26492	2.5931	-1.21706
	2.60367	-1.17887	2.60367	-0.96419	2.60367	-1.06025	2.60372	-1.29194	2.60285	-1.22776
	2.61354	-1.15766	2.61354	-0.97875	2.61354	-1.06306	2.61344	-1.28043	2.6126	-1.22082
	2.6234	-1.17391	2.6234	-0.97958	2.6234	-1.06081	2.62315	-1.27714	2.62235	-1.25155
	2.63326	-1.1704	2.63326	-0.98773	2.63326	-1.07467	2.63287	-1.29636	2.6321	-1.23527
	2.64312	-1.17718	2.64312	-0.98617	2.64312	-1.06776	2.6523	-1.31583	2.64185	-1.26418
	2.65299	-1.17595	2.65299	-1.00615	2.65299	-1.07589	2.66202	-1.32106	2.6516	-1.25331
	2.66285	-1.18372	2.66285	-1.00383	2.66285	-1.09225	2.67173	-1.31227	2.66134	-1.2676
	2.67271	-1.19587	2.67271	-1.00789	2.67271	-1.09331	2.68145	-1.31143	2.67109	-1.25778
	2.68257	-1.19553	2.68257	-1.00732	2.68257	-1.09188	2.69116	-1.31781	2.68084	-1.27731
	2.69244	-1.19077	2.69244	-1.01801	2.69244	-1.1106	2.70088	-1.31611	2.69059	-1.29364
	2.7023	-1.19119	2.7023	-1.03464	2.7023	-1.10792	2.71059	-1.3331	2.70034	-1.31138
	2.71216	-1.19245	2.71216	-1.03578	2.71216	-1.10448	2.72031	-1.36068	2.71009	-1.32221
	2.72202	-1.20903	2.72202	-1.04237	2.72202	-1.1163	2.73002	-1.33953	2.71984	-1.31464
	2.73188	-1.20134	2.73188	-1.03485	2.73188	-1.1165	2.73974	-1.35399	2.72958	-1.2959
	2.74175	-1.20143	2.74175	-1.0522	2.74175	-1.13064	2.74945	-1.34904	2.73933	-1.29554
	2.75161	-1.21582	2.75161	-1.06095	2.75161	-1.14484	2.75917	-1.35078	2.74908	-1.295
	2.76147	-1.1954	2.76147	-1.07466	2.76147	-1.14468	2.76888	-1.35032	2.75883	-1.3446
	2.77133	-1.20374	2.77133	-1.07722	2.77133	-1.14896	2.7786	-1.35079	2.77833	-1.33736
	2.7812	-1.20724	2.7812	-1.0778	2.7812	-1.14862	2.78832	-1.37899	2.78807	-1.35336
	2.79106	-1.22085	2.79106	-1.07743	2.79106	-1.15491	2.79803	-1.37965	2.79782	-1.35014
	2.80092	-1.21924	2.80092	-1.094	2.80092	-1.15795	2.80775	-1.38049	2.80757	-1.36267
	2.81078	-1.22272	2.81078	-1.09332	2.81078	-1.16976	2.81746	-1.4021	2.81732	-1.38316
	2.82065	-1.21721	2.82065	-1.09644	2.82065	-1.17865	2.82718	-1.38522	2.82707	-1.39133
	2.83051	-1.2187	2.83051	-1.10501	2.83051	-1.17581	2.83689	-1.38959	2.83682	-1.39925
	2.84037	-1.22694	2.84037	-1.10767	2.84037	-1.18581	2.84661	-1.41737	2.84657	-1.40924
	2.85023	-1.23962	2.85023	-1.11497	2.85023	-1.20139	2.85632	-1.41561	2.85631	-1.39588
	2.8601	-1.22309	2.8601	-1.1164	2.8601	-1.19813	2.86604	-1.4165	2.86606	-1.40785
	2.86996	-1.22031	2.86996	-1.1253	2.86996	-1.18702	2.87575	-1.44416	2.87581	-1.4071
	2.87982	-1.2382	2.87982	-1.13575	2.87982	-1.20454	2.88547	-1.43039	2.88556	-1.39963
	2.88968	-1.24101	2.88968	-1.1239	2.88968	-1.22029	2.89518	-1.43213	2.89531	-1.40409
	2.89955	-1.25418	2.89955	-1.14455	2.89955	-1.23443	2.9049	-1.42668	2.90506	-1.41362
	2.90941	-1.24147	2.90941	-1.14632	2.90941	-1.23814	2.91462	-1.45371	2.91481	-1.4245
	2.91927	-1.23098	2.91927	-1.1482	2.91927	-1.23418	2.92433	-1.43454	2.92455	-1.4511
	2.92913	-1.26852	2.92913	-1.16677	2.92913	-1.23979	2.93405	-1.45831	2.9343	-1.44445
	2.939	-1.22988	2.939	-1.16564	2.939	-1.24086	2.94376	-1.45066	2.94405	-1.45566
	2.94886	-1.23082	2.94886	-1.15759	2.94886	-1.23199	2.95348	-1.45762	2.9538	-1.43432
	2.95872	-1.25241	2.95872	-1.16809	2.95872	-1.24355	2.96319	-1.45975	2.96355	-1.45456
	2.96858	-1.26703	2.96858	-1.17819	2.96858	-1.24669	2.97291	-1.47343	2.9733	-1.43647
	2.97844	-1.24015	2.97844	-1.16557	2.97844	-1.25301	2.98262	-1.49606	2.98305	-1.44933
	2.98831	-1.27019	2.98831	-1.1911	2.98831	-1.27213	2.99234	-1.51042	2.99279	-1.46332
	2.99817	-1.265	2.99817	-1.20139	2.99817	-1.28011	3.00205	-1.48937	3.00254	-1.46742
	3.00803	-1.26834	3.00803	-1.1981	3.00803	-1.27846	3.01177	-1.48984	3.01229	-1.47998
	3.01789	-1.2689	3.01789	-1.20251	3.01789	-1.28154	3.02148	-1.49748	3.02204	-1.47868
	3.02776	-1.27247	3.02776	-1.20834	3.02776	-1.28361	3.0312	-1.49795	3.03179	-1.49194
	3.03762	-1.26581	3.03762	-1.2137	3.03762	-1.29873	3.04092	-1.51563	3.04154	-1.48209
	3.04748	-1.26261	3.04748	-1.23347	3.04748	-1.29257	3.05063	-1.5323	3.05128	-1.49092
	3.05734	-1.25843	3.05734	-1.22538	3.05734	-1.3044	3.06035	-1.53527	3.06103	-1.48936
	3.06721	-1.26839	3.06721	-1.22997	3.06721	-1.30621	3.07006	-1.50661	3.07078	-1.4956
	3.07707	-1.26752	3.07707	-1.24477	3.07707	-1.31195	3.07978	-1.52928	3.08053	-1.51281
	3.08693	-1.28761	3.08693	-1.24853	3.08693	-1.32341	3.09921	-1.5401	3.09028	-1.52841
	3.09679	-1.27469	3.09679	-1.23462	3.09679	-1.31598	3.10892	-1.56229	3.10003	-1.53179
	3.10666	-1.2662	3.10666	-1.24111	3.10666	-1.33276	3.11864	-1.54983	3.10978	-1.55048
	3.11652	-1.27235	3.11652	-1.26386	3.11652	-1.34353	3.12835	-1.53944	3.11952	-1.56063
	3.12638	-1.28165	3.12638	-1.25573	3.12638	-1.32475	3.13807	-1.57517	3.12927	-1.56786
	3.13624	-1.29488	3.13624	-1.26784	3.13624	-1.35918	3.14778	-1.55616	3.13902	-1.55602
	3.14611	-1.2917	3.14611	-1.29716	3.14611	-1.36577	3.1575	-1.58677	3.14877	-1.54191
	3.15597	-1.30458	3.15597	-1.26068	3.15597	-1.3614	3.16722	-1.57702	3.15852	-1.54572
	3.16583	-1.29504	3.16583	-1.28114	3.16583	-1.37577	3.17693	-1.58617	3.16827	-1.58253
	3.17569	-1.28648	3.17569	-1.28908	3.17569	-1.38704	3.18665	-1.58027	3.17802	-1.58906
	3.18556	-1.2988	3.18556	-1.31039	3.18556	-1.39869	3.19636	-1.58317	3.18776	-1.58943
	3.19542	-1.29472	3.19542	-1.2929	3.19542	-1.38059	3.20608	-1.61257	3.19751	-1.56978
	3.20528	-1.26572	3.20528	-1.30359	3.20528	-1.38548	3.21579	-1.60829	3.20726	-1.53576
	3.21514	-1.29473	3.21514	-1.30378	3.21514	-1.38998	3.22551	-1.60243	3.21701	-1.56439
	3.225	-1.3101	3.225	-1.30919	3.225	-1.38606	3.23522	-1.62638	3.22676	-1.55698
	3.23487	-1.30428	3.23487	-1.31399	3.23487	-1.39519	3.24494	-1.62163	3.23651	-1.58205
	3.24473	-1.3015	3.24473	-1.31981	3.24473	-1.41341	3.25465	-1.60592	3.24625	-1.61167
	3.25459	-1.30521	3.25459	-1.31602	3.25459	-1.40082	3.26437	-1.62441	3.256	-1.60263
	3.26445	-1.31935	3.26445	-1.33187	3.26445	-1.4084	3.27408	-1.63749	3.26575	-1.63251
	3.27432	-1.30567	3.27432	-1.31649	3.27432	-1.40813	3.2838	-1.67015	3.2755	-1.64213
	3.28418	-1.30081	3.28418	-1.32827	3.28418	-1.40472	3.29352	-1.62249	3.28525	-1.61034
	3.29404	-1.30442	3.29404	-1.33798	3.29404	-1.43673	3.30323	-1.66782	3.295	-1.62808
	3.3039	-1.295	3.3039	-1.33996	3.3039	-1.42866	3.31295	-1.65583	3.31449	-1.62535
	3.31377	-1.2997	3.31377	-1.34212	3.31377	-1.42948	3.32266	-1.66111	3.32424	-1.64316
	3.32363	-1.31412	3.32363	-1.36819	3.32363	-1.45362	3.33238	-1.63114	3.33399	-1.66856
	3.33349	-1.29618	3.33349	-1.35302	3.33349	-1.42743	3.34209	-1.63891	3.34374	-1.65162
	3.34335	-1.31285	3.34335	-1.35602	3.34335	-1.44088	3.35181	-1.69266	3.35349	-1.67151
	3.35322	-1.31913	3.35322	-1.37548	3.35322	-1.46009	3.36152	-1.71976	3.36324	-1.68096
	3.36308	-1.32888	3.36308	-1.38272	3.36308	-1.45977	3.37124	-1.66189	3.37299	-1.66603
	3.37294	-1.31826	3.37294	-1.37891	3.37294	-1.46558	3.38095	-1.68405	3.38273	-1.67491
	3.3828	-1.3066	3.3828	-1.37979	3.3828	-1.49103	3.39067	-1.6861	3.39248	-1.65062
	3.39267	-1.32386	3.39267	-1.39386	3.39267	-1.48033	3.40038	-1.68047	3.40223	-1.66621
	3.40253	-1.31797	3.40253	-1.37797	3.40253	-1.48087	3.4101	-1.66983	3.41198	-1.68124
	3.41239	-1.32565	3.41239	-1.42164	3.41239	-1.4925	3.41982	-1.69664	3.42173	-1.69996
	3.42225	-1.31807	3.42225	-1.41272	3.42225	-1.49409	3.42953	-1.66968	3.43148	-1.7389
	3.43212	-1.3085	3.43212	-1.38554	3.43212	-1.46976	3.43925	-1.72804	3.44123	-1.70518
	3.44198	-1.30461	3.44198	-1.41667	3.44198	-1.48107	3.44896	-1.70149	3.45097	-1.71999
	3.45184	-1.31826	3.45184	-1.43067	3.45184	-1.49412	3.45868	-1.72928	3.46072	-1.67986
	3.4617	-1.32732	3.4617	-1.42954	3.4617	-1.51667	3.46839	-1.64476	3.47047	-1.71334
	3.47156	-1.33556	3.47156	-1.4395	3.47156	-1.49935	3.47811	-1.6923	3.48022	-1.7063
	3.48143	-1.3288	3.48143	-1.42137	3.48143	-1.51528	3.48782	-1.71216	3.48997	-1.72958
	3.49129	-1.30721	3.49129	-1.43896	3.49129	-1.51091	3.49754	-1.70818	3.49972	-1.72356
	3.50115	-1.32941	3.50115	-1.44748	3.50115	-1.53304	3.50725	-1.70495	3.50946	-1.74375
	3.51101	-1.34665	3.51101	-1.45123	3.51101	-1.52456	3.51697	-1.70299	3.51921	-1.71236
	3.52088	-1.33518	3.52088	-1.44658	3.52088	-1.52424	3.52668	-1.72144	3.52896	-1.72868
	3.5406	-1.35345	3.5406	-1.45239	3.5406	-1.53553	3.5364	-1.72954	3.53871	-1.74097
	3.55046	-1.33982	3.55046	-1.45917	3.55046	-1.5362	3.54612	-1.77366	3.54846	-1.73798
	3.56033	-1.3341	3.56033	-1.47467	3.56033	-1.55803	3.56555	-1.75783	3.55821	-1.79985
	3.57019	-1.3287	3.57019	-1.47361	3.57019	-1.54482	3.57526	-1.72117	3.56796	-1.77338
	3.58005	-1.35562	3.58005	-1.49096	3.58005	-1.56763	3.58498	-1.71214	3.5777	-1.79841
	3.58991	-1.33692	3.58991	-1.46985	3.58991	-1.55256	3.59469	-1.75178	3.58745	-1.79088
	3.59978	-1.33958	3.59978	-1.48687	3.59978	-1.55333	3.60441	-1.78219	3.5972	-1.73456
	3.60964	-1.34769	3.60964	-1.4851	3.60964	-1.56193	3.61412	-1.75292	3.60695	-1.73876
	3.6195	-1.33004	3.6195	-1.47915	3.6195	-1.54129	3.62384	-1.7922	3.6167	-1.71277
	3.62936	-1.35386	3.62936	-1.50846	3.62936	-1.59988	3.63355	-1.76534	3.62645	-1.79639
	3.63923	-1.33613	3.63923	-1.4903	3.63923	-1.5719	3.64327	-1.77937	3.6362	-1.80631
	3.64909	-1.355	3.64909	-1.51104	3.64909	-1.58612	3.65298	-1.77992	3.64594	-1.81431
	3.65895	-1.35204	3.65895	-1.50009	3.65895	-1.59216	3.6627	-1.81605	3.65569	-1.78752
	3.66881	-1.34608	3.66881	-1.50276	3.66881	-1.5857	3.67242	-1.81051	3.66544	-1.77156
	3.67868	-1.36154	3.67868	-1.5163	3.67868	-1.616	3.68213	-1.76692	3.67519	-1.75315
	3.68854	-1.35054	3.68854	-1.52262	3.68854	-1.61013	3.69185	-1.78048	3.68494	-1.78665
	3.6984	-1.34079	3.6984	-1.51152	3.6984	-1.60144	3.70156	-1.79314	3.69469	-1.71798
	3.70826	-1.35405	3.70826	-1.53882	3.70826	-1.6171	3.71128	-1.81929	3.70444	-1.75699
	3.71812	-1.37651	3.71812	-1.54933	3.71812	-1.611	3.72099	-1.82872	3.71418	-1.79134
	3.72799	-1.37467	3.72799	-1.53208	3.72799	-1.64495	3.73071	-1.81429	3.72393	-1.81565
	3.73785	-1.35712	3.73785	-1.54123	3.73785	-1.61416	3.74042	-1.80844	3.73368	-1.88371
	3.74771	-1.3741	3.74771	-1.50968	3.74771	-1.60419	3.75014	-1.81529	3.74343	-1.86917
	3.75757	-1.3535	3.75757	-1.53376	3.75757	-1.62142	3.75985	-1.82975	3.75318	-1.86997
	3.76744	-1.36287	3.76744	-1.53998	3.76744	-1.62849	3.76957	-1.81618	3.76293	-1.83979
	3.7773	-1.3733	3.7773	-1.54608	3.7773	-1.64505	3.77928	-1.83963	3.77267	-1.81999
	3.78716	-1.34696	3.78716	-1.55037	3.78716	-1.65072	3.789	-1.83139	3.78242	-1.76507
	3.79702	-1.38836	3.79702	-1.55858	3.79702	-1.64656	3.79872	-1.78966	3.79217	-1.7837
	3.80689	-1.3562	3.80689	-1.56508	3.80689	-1.66154	3.80843	-1.84893	3.80192	-1.80868
	3.81675	-1.35479	3.81675	-1.57305	3.81675	-1.64682	3.81815	-1.87664	3.81167	-1.82257
	3.82661	-1.36931	3.82661	-1.57116	3.82661	-1.6637	3.82786	-1.83064	3.82142	-1.83661
	3.83647	-1.35718	3.83647	-1.56022	3.83647	-1.67946	3.83758	-1.80991	3.83117	-1.8543
	3.84634	-1.34817	3.84634	-1.54709	3.84634	-1.64241	3.84729	-1.91042	3.84091	-1.87405
	3.8562	-1.35749	3.8562	-1.57723	3.8562	-1.66291	3.85701	-1.87985	3.85066	-1.8776
	3.86606	-1.36708	3.86606	-1.59197	3.86606	-1.64585	3.86672	-1.85832	3.86041	-1.89193
	3.87592	-1.35059	3.87592	-1.61332	3.87592	-1.66403	3.87644	-1.84316	3.87016	-1.87321
	3.88579	-1.36668	3.88579	-1.60949	3.88579	-1.70186	3.88615	-1.8614	3.87991	-1.85407
	3.89565	-1.36934	3.89565	-1.56841	3.89565	-1.66086	3.89587	-1.89411	3.89941	-1.84981
	3.90551	-1.3642	3.90551	-1.59081	3.90551	-1.67247	3.90558	-1.85132	3.90915	-1.80372
	3.91537	-1.36725	3.91537	-1.60364	3.91537	-1.69049	3.9153	-1.88509	3.9189	-1.82719
	3.92524	-1.38384	3.92524	-1.63532	3.92524	-1.73533	3.92501	-1.8621	3.92865	-1.80032
	3.9351	-1.37157	3.9351	-1.59551	3.9351	-1.69954	3.93473	-1.88002	3.9384	-1.82371
	3.94496	-1.37533	3.94496	-1.62036	3.94496	-1.69942	3.94445	-1.8445	3.94815	-1.86742
	3.95482	-1.35804	3.95482	-1.62183	3.95482	-1.70943	3.95416	-1.83984	3.9579	-1.86712
	3.96468	-1.38719	3.96468	-1.67317	3.96468	-1.74545	3.96388	-1.87777	3.96764	-1.90151
	3.97455	-1.4025	3.97455	-1.62614	3.97455	-1.75043	3.97359	-1.89711	3.97739	-1.88474
	3.98441	-1.37294	3.98441	-1.64129	3.98441	-1.71033	3.98331	-1.85662	3.98714	-1.88082
	3.99427	-1.36469	3.99427	-1.61765	3.99427	-1.73406	3.99302	-1.93052	3.99689	-1.8754
	4.00413	-1.37481	4.00413	-1.62835	4.00413	-1.7197	4.00274	-1.8694	4.00664	-1.91601
	4.014	-1.38564	4.014	-1.63642	4.014	-1.68282	4.01245	-1.95597	4.01639	-1.89451
	4.02386	-1.35083	4.02386	-1.63641	4.02386	-1.7492	4.02217	-1.88418	4.02614	-1.95904
	4.03372	-1.39393	4.03372	-1.67875	4.03372	-1.72266	4.03188	-1.90467	4.03588	-1.89633
	4.04358	-1.36212	4.04358	-1.63204	4.04358	-1.73979	4.0416	-1.9272	4.04563	-1.93862
	4.05345	-1.36568	4.05345	-1.65416	4.05345	-1.71569	4.06103	-1.92307	4.05538	-1.88187
	4.06331	-1.34376	4.06331	-1.65399	4.06331	-1.73508	4.07075	-1.96685	4.06513	-1.83338
	4.07317	-1.36002	4.07317	-1.67991	4.07317	-1.7049	4.08046	-1.96441	4.07488	-1.83945
	4.08303	-1.39713	4.08303	-1.67295	4.08303	-1.75834	4.09018	-1.91536	4.08463	-1.83583
	4.0929	-1.3709	4.0929	-1.6518	4.0929	-1.73383	4.09989	-1.93788	4.09438	-1.88878
	4.10276	-1.36722	4.10276	-1.66826	4.10276	-1.72137	4.10961	-1.94083	4.10412	-1.91938
	4.11262	-1.39027	4.11262	-1.65083	4.11262	-1.72422	4.11932	-1.9716	4.11387	-1.92121
	4.12248	-1.36199	4.12248	-1.68276	4.12248	-1.73639	4.12904	-1.93216	4.12362	-1.92745
	4.13235	-1.37254	4.13235	-1.66073	4.13235	-1.7763	4.13875	-1.89393	4.13337	-1.91041
	4.14221	-1.38472	4.14221	-1.66979	4.14221	-1.75546	4.14847	-1.99366	4.14312	-1.84694
	4.15207	-1.39115	4.15207	-1.71889	4.15207	-1.77546	4.15818	-1.948	4.15287	-1.84671
	4.16193	-1.36841	4.16193	-1.666	4.16193	-1.71108	4.1679	-1.91298	4.16262	-1.81142
	4.1718	-1.38676	4.1718	-1.68919	4.1718	-1.77449	4.17761	-1.98688	4.17236	-1.84115
	4.18166	-1.38006	4.18166	-1.71688	4.18166	-1.79325	4.18733	-1.92706	4.18211	-1.8898
	4.19152	-1.39477	4.19152	-1.6834	4.19152	-1.75539	4.19705	-1.91289	4.19186	-1.91994
	4.20138	-1.37188	4.20138	-1.70964	4.20138	-1.77824	4.20676	-2.01027	4.20161	-2.02043
	4.21124	-1.3987	4.21124	-1.71622	4.21124	-1.78496	4.21648	-1.97673	4.21136	-1.96712
	4.22111	-1.3661	4.22111	-1.70348	4.22111	-1.75417	4.22619	-2.10544	4.22111	-1.972
	4.23097	-1.41252	4.23097	-1.6932	4.23097	-1.77296	4.23591	-2.01337	4.23085	-1.96667
	4.24083	-1.37588	4.24083	-1.70931	4.24083	-1.76571	4.24562	-1.95482	4.2406	-1.91697
	4.25069	-1.38094	4.25069	-1.69855	4.25069	-1.77182	4.25534	-1.9962	4.25035	-1.93024
	4.26056	-1.38909	4.26056	-1.70862	4.26056	-1.79734	4.26505	-2.0069	4.2601	-1.87111
	4.27042	-1.37372	4.27042	-1.68145	4.27042	-1.76173	4.27477	-1.96939	4.26985	-1.90146
	4.28028	-1.37571	4.28028	-1.67975	4.28028	-1.78257	4.28448	-1.98777	4.2796	-1.89114
	4.29014	-1.39647	4.29014	-1.7203	4.29014	-1.78304	4.2942	-2.00813	4.28935	-1.89106
	4.30001	-1.39182	4.30001	-1.71465	4.30001	-1.8507	4.30391	-2.02591	4.29909	-1.91005
	4.30987	-1.40583	4.30987	-1.71687	4.30987	-1.79544	4.31363	-2.01566	4.30884	-1.91461
	4.31973	-1.39141	4.31973	-1.74352	4.31973	-1.80882	4.32335	-1.99471	4.31859	-1.933
	4.32959	-1.39254	4.32959	-1.72628	4.32959	-1.78699	4.33306	-1.94777	4.32834	-1.95272
	4.33946	-1.35043	4.33946	-1.72621	4.33946	-1.84914	4.34278	-2.02304	4.33809	-1.99174
	4.34932	-1.39141	4.34932	-1.75706	4.34932	-1.80678	4.35249	-2.00444	4.34784	-1.9565
	4.35918	-1.39663	4.35918	-1.74125	4.35918	-1.82591	4.36221	-1.99849	4.35759	-1.94183
	4.36904	-1.38079	4.36904	-1.73758	4.36904	-1.85759	4.37192	-2.02797	4.36733	-1.89496
	4.37891	-1.38876	4.37891	-1.72842	4.37891	-1.77862	4.38164	-1.97239	4.37708	-1.87632
	4.38877	-1.37971	4.38877	-1.77117	4.38877	-1.83696	4.39135	-2.09672	4.38683	-1.8618
	4.39863	-1.38219	4.39863	-1.7447	4.39863	-1.82485	4.40107	-2.00174	4.39658	-1.86375
	4.40849	-1.37236	4.40849	-1.76452	4.40849	-1.79517	4.41078	-2.02673	4.40633	-1.92077
	4.41836	-1.40417	4.41836	-1.77776	4.41836	-1.85067	4.4205	-1.97496	4.41608	-1.94599
	4.42822	-1.38188	4.42822	-1.76043	4.42822	-1.83451	4.43021	-1.99242	4.42582	-1.9524
	4.43808	-1.39499	4.43808	-1.76425	4.43808	-1.79803	4.43993	-2.02016	4.43557	-1.99236
	4.44794	-1.3656	4.44794	-1.76609	4.44794	-1.83333	4.44965	-2.00201	4.44532	-1.99113
	4.4578	-1.38887	4.4578	-1.78111	4.4578	-1.84753	4.45936	-2.0495	4.45507	-1.97278
	4.46767	-1.39017	4.46767	-1.77779	4.46767	-1.84599	4.46908	-2.02765	4.46482	-2.03167
	4.47753	-1.39627	4.47753	-1.77331	4.47753	-1.86087	4.47879	-2.00455	4.47457	-1.93492
	4.48739	-1.38736	4.48739	-1.80967	4.48739	-1.85256	4.48851	-2.02518	4.48432	-1.95483
	4.49725	-1.40588	4.49725	-1.78861	4.49725	-1.91958	4.49822	-2.04373	4.49406	-1.82502
	4.50712	-1.39302	4.50712	-1.77306	4.50712	-1.83298	4.50794	-2.132	4.50381	-1.88893
	4.51698	-1.39187	4.51698	-1.77246	4.51698	-1.82553	4.51765	-2.0521	4.51356	-1.88436
	4.52684	-1.38699	4.52684	-1.8042	4.52684	-1.88562	4.52737	-2.07829	4.52331	-1.95249
	4.5367	-1.39668	4.5367	-1.80587	4.5367	-1.86545	4.53708	-2.00748	4.53306	-1.92008
	4.54657	-1.39208	4.54657	-1.78456	4.54657	-1.86241	4.5468	-1.97063	4.54281	-1.90491
	4.55643	-1.39656	4.55643	-1.79554	4.55643	-1.88299	4.55651	-1.9956	4.55256	-1.96152
	4.56629	-1.39935	4.56629	-1.79628	4.56629	-1.86808	4.56623	-2.05633	4.57205	-1.93729
	4.57615	-1.41216	4.57615	-1.83091	4.57615	-1.87552	4.57595	-2.0376	4.5818	-1.99869
	4.58602	-1.39375	4.58602	-1.81279	4.58602	-1.86377	4.58566	-2.04564	4.59155	-1.9856
	4.59588	-1.38687	4.59588	-1.81196	4.59588	-1.8826	4.59538	-2.08557	4.6013	-1.95697
	4.60574	-1.38676	4.60574	-1.79712	4.60574	-1.88695	4.60509	-2.06767	4.61105	-1.9412
	4.6156	-1.39843	4.6156	-1.78945	4.6156	-1.84424	4.62452	-2.06637	4.6208	-1.94021
	4.62547	-1.38585	4.62547	-1.8182	4.62547	-1.8531	4.63424	-2.06071	4.63054	-1.94429
	4.63533	-1.37123	4.63533	-1.8016	4.63533	-1.8576	4.64395	-2.09718	4.64029	-1.98492
	4.64519	-1.36049	4.64519	-1.80693	4.64519	-1.83505	4.65367	-2.0636	4.65004	-1.98668
	4.65505	-1.40144	4.65505	-1.8101	4.65505	-1.94289	4.66338	-2.04066	4.65979	-1.97498
	4.66492	-1.40321	4.66492	-1.84039	4.66492	-1.88457	4.6731	-2.05585	4.66954	-2.06078
	4.67478	-1.39016	4.67478	-1.8216	4.67478	-1.89693	4.68281	-2.10971	4.67929	-1.96755
	4.68464	-1.38749	4.68464	-1.82929	4.68464	-1.90507	4.69253	-2.05893	4.68903	-2.05977
	4.6945	-1.3804	4.6945	-1.81764	4.6945	-1.88458	4.70225	-2.09517	4.69878	-2.0225
	4.70436	-1.36767	4.70436	-1.79175	4.70436	-1.85297	4.71196	-2.10008	4.70853	-2.0314
	4.71423	-1.36072	4.71423	-1.81666	4.71423	-1.86277	4.72168	-2.05325	4.71828	-2.02148
	4.72409	-1.35139	4.72409	-1.78918	4.72409	-1.83932	4.73139	-2.06405	4.72803	-1.97996
	4.73395	-1.38275	4.73395	-1.84017	4.73395	-1.90001	4.74111	-2.10554	4.73778	-2.04972
	4.74381	-1.38906	4.74381	-1.8392	4.74381	-1.8792	4.75082	-2.02968	4.74753	-1.94686
	4.75368	-1.39599	4.75368	-1.83113	4.75368	-1.87889	4.76054	-2.12257	4.75727	-2.00697
	4.76354	-1.40334	4.76354	-1.84739	4.76354	-1.88891	4.77025	-2.11613	4.76702	-2.00098
	4.7734	-1.39502	4.7734	-1.82769	4.7734	-1.88181	4.77997	-2.05559	4.77677	-1.98624
	4.78326	-1.39346	4.78326	-1.82292	4.78326	-1.89825	4.78968	-2.06637	4.78652	-1.94419
	4.79313	-1.40715	4.79313	-1.85199	4.79313	-1.90838	4.7994	-2.10913	4.79627	-1.91374
	4.80299	-1.39572	4.80299	-1.85932	4.80299	-1.9536	4.80911	-2.15251	4.80602	-1.94315
	4.81285	-1.39601	4.81285	-1.90855	4.81285	-1.89521	4.81883	-2.07689	4.81577	-2.04309
	4.82271	-1.38218	4.82271	-1.87134	4.82271	-1.89719	4.82855	-2.08551	4.82551	-2.04597
	4.83258	-1.38064	4.83258	-1.86298	4.83258	-1.89361	4.83826	-2.16522	4.83526	-2.0559
	4.84244	-1.37806	4.84244	-1.86017	4.84244	-1.91403	4.84798	-2.11174	4.84501	-1.99823
	4.8523	-1.36827	4.8523	-1.82217	4.8523	-1.89924	4.85769	-2.16227	4.85476	-1.97519
	4.86216	-1.39226	4.86216	-1.8601	4.86216	-1.96039	4.86741	-2.13973	4.86451	-1.95909
	4.87203	-1.38438	4.87203	-1.89841	4.87203	-1.99654	4.87712	-2.1994	4.87426	-1.97699
	4.88189	-1.41605	4.88189	-1.87211	4.88189	-1.98304	4.88684	-2.1082	4.88401	-1.98714
	4.89175	-1.3892	4.89175	-1.8577	4.89175	-1.89777	4.89655	-2.11785	4.89375	-2.00097
	4.90161	-1.38791	4.90161	-1.82973	4.90161	-1.87844	4.90627	-2.05901	4.9035	-1.98094
	4.91148	-1.39504	4.91148	-1.86187	4.91148	-1.86135	4.91598	-2.10491	4.91325	-1.9886
	4.92134	-1.38421	4.92134	-1.8498	4.92134	-1.94009	4.9257	-2.14753	4.923	-2.01189
	4.9312	-1.38692	4.9312	-1.86467	4.9312	-1.96278	4.93541	-2.14723	4.93275	-2.03107
	4.94106	-1.38296	4.94106	-1.85707	4.94106	-1.96053	4.94513	-2.09886	4.9425	-2.04083
	4.95092	-1.38767	4.95092	-1.85283	4.95092	-1.90601	4.95485	-2.11296	4.95224	-2.02206
	4.96079	-1.40163	4.96079	-1.89196	4.96079	-1.91607	4.96456	-2.14005	4.96199	-2.0457
	4.97065	-1.4119	4.97065	-1.8917	4.97065	-1.948	4.97428	-2.03539	4.97174	-2.00063
	4.98051	-1.38867	4.98051	-1.85005	4.98051	-1.94235	4.98399	-2.08391	4.98149	-2.03871
	4.99037	-1.38891	4.99037	-1.92117	4.99037	-1.95399	4.99371	-2.1108	4.99124	-1.92108
	5.00024	-1.37933	5.00024	-1.86953	5.00024	-1.92687	5.00342	-2.13094	5.00099	-1.97254

## Sheet: Figure 2d
	Relative Pressure	Volume Adsorption
	p/p\-(0)	cm\+(3)g\+(-1)STP
		SSN		MSN		VSN		AVSN		CVSN
	0.00323	4.86018	3.1e-05	10.0226	3.1e-05	10.1895	4.3e-05	10.0582	0.000984	11.9982
	0.01271	6.19716	9.2e-05	25.7495	0.000107	24.7374	0.000198	25.505	0.00376	18.7926
	0.03	7.08095	0.000223	37.7534	0.00025	34.2045	0.000687	36.0446	0.0086	24.4719
	0.04269	7.42209	0.000731	53.5053	0.000745	46.6005	0.00299	50.2856	0.01566	29.2853
	0.05262	7.59199	0.00195	66.5033	0.00292	62.9301	0.00696	59.8205	0.02588	33.9352
	0.08012	8.08018	0.00582	82.8327	0.00953	79.4591	0.01527	69.6141	0.04565	40.0716
	0.10508	8.18643	0.015	99.1281	0.02561	95.5139	0.02242	74.9127	0.06791	45.2267
	0.13542	8.5155	0.03092	113.317	0.05284	109.664	0.03406	81.0913	0.09485	50.3274
	0.15809	8.69564	0.0598	128.296	0.08776	121.631	0.05333	88.4609	0.12218	54.8737
	0.19189	8.96056	0.08731	138.917	0.12747	132.24	0.08259	96.722	0.15982	60.4769
	0.22657	9.22165	0.12383	150.426	0.16994	142.651	0.10913	102.856	0.20444	66.5502
	0.26297	9.46064	0.16195	162.24	0.21479	152.698	0.13795	108.365	0.25901	73.3951
	0.31139	9.77199	0.19929	172.427	0.26127	163.737	0.16801	114.002	0.31143	79.7326
	0.35871	10.1157	0.25808	188.722	0.30997	177.439	0.20143	120.041	0.36179	85.7633
	0.40953	10.434	0.31512	206.012	0.3582	192.662	0.25619	130.08	0.40861	91.4587
	0.46083	10.8015	0.36088	221.293	0.41052	207.056	0.33774	147.213	0.4592	97.7972
	0.51213	11.2198	0.4072	240.948	0.46639	220.051	0.37561	155.648	0.51084	104.687
	0.55851	11.6781	0.45735	264.227	0.51899	231.513	0.41456	163.777	0.56043	111.957
	0.61497	12.2711	0.5162	282.237	0.56271	241.206	0.45774	172.881	0.61135	120.214
	0.00323	4.86018	0.56861	292.245	0.60797	251.717	0.50776	183.713	0.66036	129.593
	0.01271	6.19716	0.61875	299.508	0.65739	264.027	0.56317	196.455	0.70638	140.232
	0.03	7.08095	0.66863	306.316	0.70798	278.841	0.61026	208.39	0.76272	156.325
	0.04269	7.42209	0.71431	312.705	0.75553	296.314	0.66041	222.752	0.81626	179.532
	0.05262	7.59199	0.76148	319.628	0.80147	319.896	0.721	243.681	0.85784	207.809
	0.08012	8.08018	0.80919	327.11	0.84622	354.693	0.77433	268.173	0.8913	243.229
	0.10508	8.18643	0.87545	341.531	0.8757	391.246	0.81553	293.992	0.91438	281.337
	0.13542	8.5155	0.92103	360.133	0.89788	428.941	0.8505	325.083	0.92994	323.911
	0.15809	8.69564	0.94802	385.783	0.9157	466.757	0.88249	366.734	0.9407	365.081
	0.19189	8.96056	0.96339	422.33	0.93044	504.741	0.90489	408.649	0.94794	406.995
	0.22657	9.22165	0.97061	462.671	0.94271	546.86	0.92172	452.48	0.95351	449.102
	0.26297	9.46064	0.97606	504.314	0.95123	584.771	0.93346	497.437	0.95804	491.595
	0.31139	9.77199	0.97857	546.287	0.95818	625.949	0.94203	543.595	0.96159	533.662
	0.35871	10.1157	0.98002	588.951	0.96291	664.72	0.94781	589.81	0.96474	575.541
	0.40953	10.434	0.97942	633.304	0.96712	703.026	0.95278	635.283	0.96781	616.863
	0.46083	10.8015	0.98144	676.177	0.96965	741.933	0.95588	681.669	0.97109	658.535
	0.51213	11.2198	0.98246	722.648	0.97182	780.758	0.95903	728.574	0.97239	702.542
	0.55851	11.6781	0.98329	765.593	0.97446	819.288	0.96121	773.168	0.97592	743.771
	0.61497	12.2711	0.98386	810.794	0.97571	858.59	0.96335	819.367	0.97904	784.688
	0.6609	12.8798	0.98457	853.521	0.97725	897.818	0.96597	865.471	0.98291	824.649
	0.70963	13.6627	0.98519	898.543	0.97903	936.785	0.96754	911.467	0.98504	865.4
	0.75871	14.7395	0.98614	941.163	0.98045	976.196	0.96914	957.216	0.98896	903.387
	0.82459	16.8055	0.98713	986.077	0.97905	1017.37	0.97152	1001.44	0.98896	903.387
	0.85615	18.5161	0.9875	1029.39	0.98253	1057.29	0.97359	1045.54	0.9851	894.975
	0.9095	24.1038	0.98977	1063.3	0.98177	1097.08	0.9753	1088.04	0.98044	874.083
	0.9508	41.7796	0.98977	1063.3	0.98306	1137.41	0.97724	1132.68	0.97378	844.127
	0.96928	74.6022	0.98695	1052.37	0.98403	1175.6	0.9798	1174.68	0.96361	816.509
	0.98871	106.968	0.98588	1040.06	0.98525	1215.59	0.98226	1218.95	0.9579	776.8
	0.98871	106.968	0.98422	1005.34	0.9866	1253.47	0.98017	1262.28	0.95285	728.345
	0.97159	109.574	0.98162	952.396	0.98795	1293.35	0.98246	1305.8	0.94645	659.947
	0.95951	94.894	0.97905	883.894	0.98899	1331.42	0.98448	1347.46	0.94662	574.707
	0.94715	71.709	0.97301	811.181	0.98899	1331.42	0.98662	1389.24	0.92948	486.939
	0.9272	46.1309	0.96922	737.119	0.98493	1321.68	0.98883	1430.51	0.92161	393.708
	0.88328	24.3986	0.96372	648.288	0.98206	1300.65	0.98883	1430.51	0.89525	313.18
	0.81656	17.3428	0.95126	552.948	0.97976	1269.28	0.9837	1420.63	0.85472	241.44
	0.78311	16.0371	0.9343	462.454	0.97423	1231.5	0.98016	1398.34	0.79456	185.526
	0.74183	14.907	0.90145	388.931	0.97057	1191.7	0.9757	1365.55	0.71348	149.355
	0.68675	13.847	0.824	345.396	0.96765	1135.88	0.96619	1326.61	0.66401	135.304
	0.63606	13.0408	0.75363	330.987	0.96318	1067.14	0.96059	1276	0.62994	127.686
	0.58915	12.4007	0.68303	320.64	0.95824	988.47	0.95599	1216.54	0.59022	120.043
	0.53655	11.7774	0.63304	314.128	0.95436	903.43	0.95141	1149.91	0.54217	112.095
	0.48895	11.349	0.58675	308.566	0.94846	818.31	0.94613	1065.9	0.48813	104.254
	0.43885	10.7377	0.53851	302.323	0.93994	730	0.93954	969.865	0.43792	97.2502
	0.39109	10.2104	0.49101	294.357	0.93028	644.443	0.93046	872.281	0.38878	90.7276
	0.34071	9.63518	0.4434	284.467	0.91514	561.623	0.92253	774.489	0.33947	84.5538
	0.29171	9.03562	0.40242	266.16	0.89267	485.787	0.91275	678.362	0.29081	78.5712
	0.2415	8.38833	0.35895	240.831	0.85998	414.953	0.89981	584.429	0.24356	72.5118
	0.19735	7.7439	0.31345	223.306	0.81333	353.667	0.88147	493.944	0.20458	67.3917
	0.16956	7.27578	0.28607	213.556	0.76182	313.524	0.85765	408.985	0.17267	62.9236
	0.14549	6.78651	0.24809	201.37	0.71397	290.696	0.81431	336.512	0.14658	58.919
	0.12086	6.21007	0.21502	191.099	0.66096	272.04	0.76296	285.508	0.12515	55.4608
	0.10082	5.7561	0.19187	183.897	0.60395	256.791	0.71566	255.403	0.1074	52.3882
			0.17015	177.23	0.5383	241.853	0.67637	236.831	0.09648	50.4007
			0.14822	170.482	0.48232	230.221	0.63763	223.022
			0.12962	164.597	0.43209	219.364	0.58731	208.203
			0.11361	159.58	0.38853	207.828	0.53759	195.059
			0.10025	155.132	0.34459	194.142	0.48916	183.223
					0.30119	179.158	0.43947	171.777
					0.26206	167.147	0.39076	160.618
					0.23804	160.542	0.34087	149.109
					0.20547	152.516	0.29078	137.634
					0.17751	145.833	0.24591	127.983
					0.15379	140.16	0.2075	120.377
					0.13371	135.162	0.17542	114.166
					0.12082	131.712	0.14879	108.936
					0.10602	127.741	0.12704	104.442
					0.09667	125.064	0.10906	100.471
							0.0962	97.4951

## Sheet: Figure 2e
	Pore Diameter	Pore Volume
	nm	cm\+(3)g\+(-1)
		SSN		MSN		VSN		AVSN		CVSN
	2.10512	0.00133	2.20537	0.1211	2.25261	0.08572	2.20569	0.04754	2.10758	0.03407
	2.28701	0.000518	2.51454	0.13521	2.50802	0.11522	2.57729	0.06284	2.32075	0.03957
	2.5167	0.000339	2.81366	0.14427	2.79005	0.12806	2.92976	0.06321	2.5504	0.05008
	2.79583	0.000746	3.11236	0.18031	3.11582	0.09034	3.18766	0.04814	2.80098	0.05274
	3.11386	0	3.46565	0.17702	3.51606	0.05622	3.4942	0.04145	3.11773	0.03759
	3.48876	0.000164	3.93193	0.08947	3.98457	0.03923	3.89127	0.0349	3.51027	0.02689
	3.92602	0.000289	4.49797	0.03909	4.47598	0.03146	4.42217	0.02936	3.95244	0.0221
	4.41581	0.000544	5.14169	0.02019	5.02361	0.02609	5.04343	0.02586	4.45631	0.01919
	5.05095	0.000354	5.93206	0.01334	5.74049	0.02122	5.78636	0.02312	5.03383	0.01692
	5.82671	0.00053	6.90151	0.00961	6.70944	0.01916	6.91135	0.0207	5.75835	0.01447
	6.76409	0.000562	8.17135	0.00672	7.98064	0.01822	8.51476	0.01985	6.70513	0.0132
	8.05916	0.000725	10.0129	0.00431	9.69243	0.01909	10.4524	0.01932	8.14784	0.01248
	10.4383	0.000726	13.9575	0.00318	12.1991	0.01983	12.7882	0.01954	10.4587	0.01331
	13.3447	0.000952							13.1927	0.01634

## Sheet: Figure 2h
TIME	SSN						MSN						VSN						CVSN
	1	2	3	mean	SD		1	2	3	mean	SD		1	2	3	mean	SD		1	2	3	mean	SD
0	43.56	42.78	44.26	43.5333	0.74036		31.8	29.65	30.25	30.5667	1.10943		19.56	19.23	20.33	19.7067	0.564476		14.67	13.26	15.44	14.4567	1.10555
5	30.12	28.93	27.65	28.9	1.23527		27.65	26.53	26.42	26.8667	0.680612		15.21	13.33	14.03	14.19	0.950158		8.65	9.35	7.96	8.65333	0.695006
10	25.33	24.65	24.36	24.78	0.497896		22.23	21.65	22.03	21.97	0.294618		11.36	10.21	11.05	10.8733	0.595007		4.66	5.03	3.83	4.50667	0.614519
15	22.36	21.68	22.33	22.1233	0.384231		19.33	18.56	19.03	18.9733	0.388115		5.38	3.26	4.55	4.39667	1.06829		0	0	0	0	0
20	20.21	19.88	20.03	20.04	0.165227		15.93	16.33	15.68	15.98	0.327872		0	0	0	0	0		0	0	0	0	0
25	18.88	17.65	17.69	18.0733	0.69888		13.36	12.58	12.99	12.9767	0.390171		0	0	0	0	0		0	0	0	0	0
30	16.32	15.89	16.02	16.0767	0.22053		6.5	7.89	8.33	7.57333	0.955214		0	0	0	0	0		0	0	0	0	0

## Sheet: Figure 2i
Wavelength	Elliptcity
λ,nm	θ,mdeg
		Boc-L-Ala	Boc-D-Ala
	180	-19.2377	-16.8812
	181	-21.1421	-15.7477
	182	-21.7036	-14.4216
	183	-21.0494	-12.927
	184	-19.3436	-11.4044
	185	-16.8879	-9.98881
	186	-14.0084	-8.66301
	187	-11.1114	-7.37124
	188	-8.70683	-6.06396
	189	-7.06735	-4.50307
	190	-6.24619	-3.06767
	191	-6.12221	-2.18745
	192	-6.32756	-2.0983
	193	-6.83382	-3.06014
	194	-7.54369	-4.90098
	195	-7.99558	-7.1347
	196	-7.84805	-9.6951
	197	-7.13391	-12.9243
	198	-5.73234	-17.0581
	199	-3.81144	-22.1257
	200	-1.52837	-27.9347
	201	1.05555	-34.1627
	202	3.86715	-40.6295
	203	6.72725	-47.3512
	204	9.65417	-54.2574
	205	12.6459	-61.0539
	206	15.7066	-67.3087
	207	18.7294	-72.6874
	208	21.5765	-76.9291
	209	24.2129	-79.8754
	210	26.7016	-81.4902
	211	29.0833	-81.6674
	212	31.3605	-80.3199
	213	33.3923	-77.4903
	214	35.0275	-73.3004
	215	36.1801	-67.988
	216	36.7798	-61.9187
	217	36.7708	-55.4433
	218	36.1497	-48.8734
	219	34.8841	-42.4125
	220	32.9775	-36.2168
	221	30.459	-30.4302
	222	27.4159	-25.1689
	223	24.0238	-20.5039
	224	20.5259	-16.4599
	225	17.1395	-12.9709
	226	13.9943	-9.98712
	227	11.171	-7.47381
	228	8.70937	-5.38405
	229	6.61538	-3.66982
	230	4.88203	-2.28213
	231	3.49176	-1.17074
	232	2.4068	-0.30044
	233	1.57967	0.37261
	234	0.96412	0.87792
	235	0.51946	1.25146
	236	0.20831	1.51796
	237	-0.00298	1.69703
	238	-0.12826	1.80778
	239	-0.20165	1.88038
	240	-0.24715	1.92853
	241	-0.41236	2.0804
	242	-0.53639	2.2003
	243	-0.61923	2.28823
	244	-0.66089	2.34419
	245	-0.66136	2.36818
	246	-0.62065	2.3602
	247	-0.53875	2.32025
	248	-0.41567	2.24834
	249	-0.25141	2.14446
	250	-0.04596	2.00861

[truncated: 129 more sheets: Figure 2j, Figure 2k, Figure 2l, Figure 2n, Figure 2o, Figure 2r, Figure 3b, Figure 3d, Figure 3e, Figure 3g, Figure 3k, Figure 3l, Figure 3m, Figure 4c, Figure 4d, Figure 4f, Figure 5c, Figure 5d, Figure 5e, Figure 5f …]
